# Supplementary material for: Transposon activity, local duplications and propagation of structural variants across haplotypes drive the evolution of the Drosophila S2 cell line
Source: BMC Genomics. 2022 Apr 7;23:276. doi: 10.1186/s12864-022-08472-1 (PMC8991648; doi:10.1186/s12864-022-08472-1)
Supplement: Supplementary file 2 — Additional file 2. GO-terms with p-values for DAVID functional clusters of disrupted/gained genes. [file 12864_2022_8472_MOESM2_ESM.xlsx]

## Sheet: Sheet1
Gained				Disrupted
GO-term	P-value			GO-term	P-value
GO:0006334	3.7822070770158075E-37			GO:0016998	7.911551521344736E-4
GO:0006333	7.977677468938922E-20			GO:0019835	0.0014402881579689368
GO:0051298	8.693091049513495E-10			GO:0007608	0.001484403374745977
GO:0006352	6.689512152001585E-8			GO:0045944	0.0024267354315577203
GO:0031057	3.4998652021370806E-7			GO:0006813	0.003243212031726025
GO:0016321	4.797513087356397E-7			GO:0050829	0.0035500239109781274
GO:0051276	4.804703447507459E-5			GO:0006351	0.0058165131364882675
GO:0010171	6.546227688389799E-5			GO:0006468	0.010211525096394506
GO:0007526	2.482821648096201E-4			GO:0018108	0.01135117771500484
GO:0080163	4.8574625207498264E-4			GO:0019933	0.012691038691220624
GO:0006342	0.0026512628098101505			GO:0007156	0.01440427463242113
GO:0006325	0.002666766803681263			GO:0086010	0.014708111198506667
GO:0007041	0.01185547919223986			GO:0006814	0.01554390696833977
GO:0040003	0.017410620367836714			GO:0050830	0.017695119352110586
GO:0050913	0.03337889149805599			GO:0042127	0.017840007304909866
GO:0007193	0.04085119856955534			GO:0035277	0.019964675895827278
GO:0000578	0.046660702360240135			GO:0050911	0.020553239224072
GO:0007635	0.05787231083507918			GO:0055085	0.023395453979379394
GO:0006152	0.06014252644329691			GO:0006836	0.024486789284010334
GO:0007421	0.06014252644329691			GO:0016079	0.024486789284010334
GO:0010037	0.06040204012833311			GO:0045197	0.0253464811203029
GO:0048067	0.06575399725013742			GO:0045197	0.0253464811203029
GO:0006122	0.07749854251485955			GO:0006821	0.03900188866555031
GO:0007010	0.0777246351513832			GO:0038083	0.04048599760255871
GO:0006508	0.08318318678365487			GO:0043547	0.04703980979169198
GO:0050909	0.09624537553126664			GO:0007166	0.04796282264741135
GO:0035971	0.1084943564489704			GO:0016059	0.05108047756034537
GO:0006814	0.1091264334122874			GO:0006874	0.05108047756034537
GO:0007186	0.11348345600213983			GO:0030307	0.05711083102021818
GO:0007601	0.12102359395390808			GO:0001738	0.06303677415408222
GO:0046845	0.1391456853630086			GO:0070588	0.06303677415408222
GO:0006517	0.14435412753650276			GO:0001738	0.06303677415408222
GO:0034472	0.14435412753650276			GO:0007464	0.06303677415408222
GO:0042744	0.14435412753650276			GO:0008654	0.06303677415408222
GO:0009953	0.15848074108964777			GO:0045186	0.065698618920911
GO:0007006	0.16335057503092673			GO:0016042	0.06832388335760745
GO:0009115	0.16335057503092673			GO:0007205	0.07766117635291372
GO:0048865	0.16335057503092673			GO:0035335	0.07766117635291372
GO:0008049	0.16692752542829714			GO:0007169	0.08955548404730276
GO:0007309	0.17486832924925977			GO:0016310	0.10243399224893393
GO:0042438	0.17486832924925977			GO:0006355	0.10265403204273522
GO:0015992	0.18164451283902328			GO:0090002	0.10913770893160248
GO:0015992	0.18164451283902328			GO:0000290	0.10913770893160248
GO:0016567	0.1908156356998274			GO:0007264	0.1216402105002433
GO:0000212	0.194382795869667			GO:0036011	0.12608219663594106
GO:0007548	0.194382795869667			GO:0007451	0.1432354719567529
GO:0007173	0.20604907524595817			GO:0007186	0.15502468240660477
GO:0007314	0.23153573188879079			GO:0006749	0.16872218774540393
GO:0007314	0.23153573188879079			GO:0006171	0.1740131488035055
GO:0051017	0.2413158983451707			GO:0007601	0.17444583790136986
GO:0031146	0.2612892435467155			GO:0035224	0.17914636261077063
GO:0060271	0.2615110262587294			GO:0007210	0.17914636261077063
GO:0006906	0.28274956254185146			GO:0016056	0.17914636261077063
GO:0007080	0.3050979176865128			GO:0009166	0.17914636261077063
GO:0007189	0.31229668995744586			GO:0042759	0.17914636261077063
GO:0030163	0.31381676790648894			GO:0097352	0.18025112116099637
GO:0018298	0.34040292342652667			GO:0045793	0.19621889478359272
GO:0030032	0.34040292342652667			GO:0045087	0.21035930621163074
GO:0035542	0.34040292342652667			GO:0016332	0.21619458398798533
GO:0043252	0.34040292342652667			GO:0001963	0.21619458398798533
GO:0071702	0.34040292342652667			GO:0003341	0.2219735847891643
GO:0016310	0.3452863524429126			GO:0001558	0.22604469495275026
GO:0043695	0.34893713318637365			GO:0006816	0.23249725104056898
GO:0006351	0.3565168270025413			GO:0006816	0.23249725104056898
GO:0007254	0.3769311881710481			GO:0002009	0.24370805615693367
GO:0045087	0.3820692226352943			GO:0006470	0.2547786465177151
GO:0016339	0.38480011368426215			GO:0006470	0.2547786465177151
GO:0019933	0.38480011368426215			GO:0007189	0.28052833208878336
GO:0006171	0.39245433416959463			GO:0046680	0.2884126236406378
GO:0018108	0.39245433416959463			GO:0035058	0.3290259371571025
GO:0033539	0.39245433416959463			GO:0042067	0.33411632075699516
GO:0006013	0.39790499144476077			GO:0045887	0.33411632075699516
GO:0008090	0.39790499144476077			GO:0016339	0.336004398610832
GO:0030509	0.39790499144476077			GO:0043087	0.3597821761948048
GO:0006030	0.4064542535193854			GO:0016081	0.3637202485706818
GO:0008063	0.42608884283582893			GO:0006030	0.36961236519372026
GO:0010025	0.435176505555366			GO:0007158	0.38010030752367757
GO:0035336	0.435176505555366			GO:0046701	0.391240617679657
GO:0006468	0.43687900866940466			GO:0045454	0.3958303781701326
GO:0006887	0.43991413782480937			GO:0006811	0.4096674620248586
GO:0019835	0.45294462904317956			GO:0007416	0.41383867848365763
GO:0035225	0.45294462904317956			GO:0006906	0.41844832182622793
GO:0007059	0.4542483799274021			GO:0042787	0.4340300588175677
GO:0006378	0.45627296777464776			GO:0007271	0.4370839345911762
GO:0097352	0.45627296777464776			GO:0009253	0.4370839345911762
GO:0006379	0.47671806423679147			GO:0001737	0.44524033142179725
GO:0008298	0.4909776488248206			GO:0006520	0.44524033142179725
GO:0010501	0.5012796796120763			GO:0035025	0.4710069136268859
GO:0016180	0.5049760521290854			GO:0043486	0.5036685427730668
GO:0044804	0.5049760521290854			GO:0006413	0.5074605869690823
GO:0061331	0.5049760521290854			GO:0050804	0.5348885064237872
GO:0061723	0.5049760521290854			GO:0043401	0.5349925742462807
GO:0018105	0.5094422339115925			GO:0007193	0.5349925742462807
GO:0000413	0.5167743832427294			GO:0007219	0.5604229664369212
GO:0007179	0.5167743832427294			GO:0000209	0.5695155483851057
GO:0046854	0.5167743832427294			GO:0007018	0.5809835958974386
GO:0007602	0.5221863704223513			GO:0007018	0.5809835958974386
GO:0000045	0.5247225785236119			GO:0006508	0.60298159480707
GO:0000045	0.5247225785236119			GO:0051603	0.6205520630354684
GO:0006032	0.5247225785236119			GO:0045861	0.6205520630354684
GO:0007169	0.5247225785236119			GO:0040018	0.6316057000886737
GO:0007169	0.5247225785236119			GO:0016573	0.6316057000886737
GO:0006810	0.5263081462760544			GO:0042384	0.6326356355303774
GO:0002181	0.5346635682033974			GO:0019731	0.6705204470320465
GO:0007005	0.5409013723447749			GO:0008152	0.6752103718064575
GO:0006914	0.5450877803604759			GO:0007218	0.6785486160689889
GO:0007416	0.5450877803604759			GO:0006120	0.7128711686812031
GO:0016042	0.5450877803604759			GO:0006281	0.776232476106687
GO:0009190	0.5536710223849357			GO:0006281	0.776232476106687
GO:0030150	0.5573473468971292			GO:0043171	0.7889145991207684
GO:0043161	0.5619797839665118			GO:0051301	0.8149515377764522
GO:0007165	0.5654165305919029			GO:0005975	0.8226195414751212
GO:0000398	0.5836485260956465			GO:0040003	0.9160961439076617
GO:0006413	0.5885033747484335			GO:0060271	0.9191655300521848
GO:0007310	0.5887240701579604			GO:0000381	0.9342933612925678
GO:0006730	0.5915699158564046			GO:0002181	0.990569263230121
GO:0007110	0.5915699158564046			GO:0000398	0.9991075561105193
GO:0000422	0.6260315495469543			GO:0006334	0.9997921373988947
GO:0018990	0.6260315495469543
GO:0051603	0.6260315495469543
GO:0006367	0.6305061512185635
GO:0000916	0.6405209655290888
GO:0009312	0.6405209655290888
GO:0038083	0.6405209655290888
GO:0007294	0.6473694596581484
GO:0007166	0.649619350589616
GO:0042384	0.6592499696006211
GO:0045454	0.6755725578946696
GO:0000165	0.6786850626502343
GO:0006412	0.6858260803158774
GO:0009617	0.702298696872136
GO:0050832	0.702298696872136
GO:0035025	0.7134719993820404
GO:0015986	0.7170151144287613
GO:0007158	0.7243602705235016
GO:0007623	0.7257508440281386
GO:0001964	0.7450391907289283
GO:0048854	0.7450391907289283
GO:0050830	0.7501105684343568
GO:0035096	0.7674832773844442
GO:0043966	0.7674832773844442
GO:0006952	0.7682847446226797
GO:0009813	0.7682847446226797
GO:0032482	0.7682847446226797
GO:0052696	0.7682847446226797
GO:0007111	0.773572291669448
GO:0043401	0.773572291669448
GO:0043087	0.7768855069119456
GO:0031338	0.7992732729565561
GO:0016311	0.8249615947098407
GO:0031987	0.8291632187225735
GO:0051123	0.8430166736584892
GO:0006511	0.8507641573885472
GO:0050804	0.8540853970042379
GO:0055088	0.8620054508850911
GO:0048149	0.8721661558981335
GO:0015991	0.8913195048165088
GO:0042127	0.8913195048165088
GO:0007264	0.8987648438994735
GO:0035556	0.9047673499853263
GO:0051301	0.9067781582760785
GO:0090630	0.9272170080379721
GO:0050911	0.9276346684664549
GO:0005975	0.9333476482871365
GO:0000209	0.9646824357200359
GO:0006955	0.9697595462527874
GO:0016573	0.9729816630324032
GO:0009267	0.9799311236762331
GO:0006120	0.9811954903362882
GO:0007606	0.9889501283887626
GO:0010468	0.9941478278349849
GO:0007608	0.9993083327614345
