# Supplementary material for: Transposon activity, local duplications and propagation of structural variants across haplotypes drive the evolution of the Drosophila S2 cell line
Source: BMC Genomics. 2022 Apr 7;23:276. doi: 10.1186/s12864-022-08472-1 (PMC8991648; doi:10.1186/s12864-022-08472-1)
Supplement: Supplementary file 3 — Additional file 3. Public datasets used. [file 12864_2022_8472_MOESM3_ESM.xlsx]

## Sheet: Sheet1
This table holds the NCBI Sequence Read Archive (SRA) database accession numbers for additional datasets used in this study.
Fly datasets (from Miller 2018, https://doi.org/10.1534/g3.118.200160)	SRA number
Sechellia	SRR7167961
Simulans	SRR7167959
Erecta	SRR7167960
Yakuba	SRR7167965
Cell line datasets (Unless otherwise stated, sourced from Lee 2014, https://doi.org/10.1186/gb-2014-15-8-r70)	SRA number	Source
1182-4H	SRR497717
Cl8+	SRR497726
D16C3	SRR497710
D16C3-2	SRR497715
D17-C3	SRR497725
D20-C2	SRR497724
D4-C1	SRR497716
D8	SRR497729
D9	SRR497711
D9-2	SRR497714
L1	SRR497712
Mbn2	SRR497728
D20-C5	SRR497718
D20-C5-2	SRR497723
OreR	SRR497727
S1	SRR497713
S2-2	SRR612111	Celniker 2009, https://doi.org/10.1038/459927a
S2R+	SRR11076397	Trivedi 2020, https://doi.org/10.7554/eLife.55793
S2R+-2	SRR497719
S2R+-3	SRR497722
S3	SRR497721
Sg4	SRR497720
W2	SRR497730
