# Supplementary material for: Transposon activity, local duplications and propagation of structural variants across haplotypes drive the evolution of the Drosophila S2 cell line
Source: BMC Genomics. 2022 Apr 7;23:276. doi: 10.1186/s12864-022-08472-1 (PMC8991648; doi:10.1186/s12864-022-08472-1)
Supplement: Supplementary file 4 — Additional file 4. Assembly QUAST statistics. [file 12864_2022_8472_MOESM4_ESM.xlsx]

## Sheet: Sheet1
Statistics without reference	D. erecta (dere)	D. yakuba (dyak)	D. sechellia (dsec)	D. simulans (dsim)	dere_dyak	dsec_dere	dsec_dyak	dsim_dere	dsim_dsec	dsim_dyak	dere_dyak_dsec	dere_dyak_dsim	dim_dsec_dere	dsim_dsec_dyak	dsim_dsec_dere_dyak	S2	S2 (reads stripped of repeats)
# contigs	283	345	491	480	667	830	951	567	1108	934	1052	971	1102	1265	1471	3417	265
# contigs (>= 0 bp)	283	345	491	480	667	830	951	567	1108	934	1052	971	1102	1265	1471	3417	265
# contigs (>= 1000 bp)	283	345	491	480	667	830	951	567	1108	934	1052	971	1102	1265	1471	3417	265
# contigs (>= 5000 bp)	261	323	470	454	637	805	935	544	1080	898	1017	944	1072	1235	1428	3392	261
# contigs (>= 10000 bp)	174	275	377	334	505	628	750	410	820	716	806	748	858	1003	1159	2866	225
# contigs (>= 25000 bp)	108	192	241	189	351	399	549	257	467	465	543	490	534	655	765	1819	146
# contigs (>= 50000 bp)	76	131	145	107	262	267	373	171	262	333	363	354	332	424	509	977	103
Largest contig	28361744	27677363	26572923	26777590	14317207	27304684	5267357	27749957	26719982	5560961	6042038	5304117	19492708	5616279	9593393	6593907	7886351
Total length	128910574	143824152	138643507	131922313	153320237	153996868	165295849	144680033	158480187	161854452	187650921	182113108	172126335	189407256	207131039	226614217	115058020
Total length (>= 0 bp)	128910574	143824152	138643507	131922313	153320237	153996868	165295849	144680033	158480187	161854452	187650921	182113108	172126335	189407256	207131039	226614217	115058020
Total length (>= 1000 bp)	128910574	143824152	138643507	131922313	153320237	153996868	165295849	144680033	158480187	161854452	187650921	182113108	172126335	189407256	207131039	226614217	115058020
Total length (>= 5000 bp)	128819451	143737879	138554515	131808767	153188373	153891711	165224837	144577849	158357736	161692575	187494869	181991954	171997514	189275409	206943074	226504751	115038940
Total length (>= 10000 bp)	128188903	143403316	137877958	130950404	152253290	152621565	163908265	143601947	156408476	160393276	185963351	180547701	170456982	187571112	204955777	222680806	114779054
Total length (>= 25000 bp)	127129347	142065940	135738331	128599843	149808932	148883955	160740989	141200914	150736578	156434069	181846262	176451510	165391075	181799448	198619044	205245833	113466356
Total length (>= 50000 bp)	126037607	139838269	132350344	125629338	146511468	144360052	154497455	138122341	143571067	151844243	175277101	171507440	158097382	173502301	189712754	175174992	111984699
N50	9460181	7872550	20731068	13692277	1482603	2100223	852307	2429735	5105422	1039879	1049517	1209360	2315353	925457	835106	164967	2226463
N75	5422639	1936990	1848918	2968907	519175	397817	293739	989167	297983	329430	344785	399938	268089	244818	221221	54682	1123080
L50	4	4	3	4	24	18	47	13	5	41	46	45	14	41	50	222	15
L75	8	11	11	9	69	65	126	37	37	107	122	111	73	141	178	877	34
GC (%)	42.71	41.97	42.26	42.5	41.72	41.55	41.43	41.79	41.75	41.54	41.14	41.21	41.26	41.19	40.98	40.67	42.53
