# Supplementary material for: Transposon activity, local duplications and propagation of structural variants across haplotypes drive the evolution of the Drosophila S2 cell line
Source: BMC Genomics. 2022 Apr 7;23:276. doi: 10.1186/s12864-022-08472-1 (PMC8991648; doi:10.1186/s12864-022-08472-1)
Supplement: Supplementary file 5 — Additional file 5. Multiple tables containing data used to generate figures. [file 12864_2022_8472_MOESM5_ESM.xlsx]

## Sheet: Dataset_stats
	Dataset	N50	N50 (>1kbp)	Coverage	Coverage (>1kbp)	Coverage (>10kbp)	Coverage (>100kbp)	# Bases	# Sequences	% >100kbp (vs. >10kbp)
	Linked reads	NA	NA	193.647	NA	NA	NA	29047053816	104 111 304x2	NA
	Pacbio	16987	17001	114.207	114.043	90.3024	NA	17131076673	1518288	NA
	Nanopore	21221	22089	24.2202	23.6128	16.3329	0.185776	3633031238	565059	1.13743
	Nanopore (long)	23683	24403	153.479	150.292	117.004	12.0416	23021839222	2905167	10.2916
	genomeSize	150000000
	fileName	# reads	# bases
	10X Genomics Illumina	104 111 304x2	29047053816
Read length cutoff (kb)	fileName	seqType	seqCounts	totalBases	GC%	avgLen	medianLen	maxLen	minLen	N50	L50
0	pb_merged.fasta	DNA	1518288	17131076673	40.721	11283.154	10223.0	75924	500	16987	398422
1	pb_merged_1kb.fa	DNA	1485656	17106471693	40.719	11514.423	10470.0	75924	1000	17001	397698
10	pb_merged_10kb.fa	DNA	774297	13545365311	40.624	17493.759	17216.0	75924	10000	18770	298377
Read length cutoff (kb)	fileName	seqType	seqCounts	totalBases	GC%	avgLen	medianLen	maxLen	minLen	N50	L50
0	genomicTip.fa	DNA	565059	3633031238	40.943	6429.472	2412.0	662302	2	21221	47250
1	genomicTip_1kb.fa	DNA	419686	3541920526	40.952	8439.454	3532.0	662302	1000	22089	45146
10	genomicTip_10kb.fa	DNA	90298	2449936893	40.676	27131.685	22087.5	662302	10000	33293	25084
100	genomicTip_100kb.fa	DNA	199	27866362	39.807	140031.97	117215.0	662302	100034	128003	73
Read length cutoff (kb)	fileName	seqType	seqCounts	totalBases	GC%	avgLen	medianLen	maxLen	minLen	N50	L50
0	josh.fa	DNA	2905167	23021839222	39.975	7924.446	2329.0	541522	2	23683	246828
1	josh_1kb.fa	DNA	1912515	22543736945	39.972	11787.482	5624.0	541522	1000	24403	236884
10	josh_10kb.fa	DNA	638508	17550525993	40.127	27486.775	19447.0	541522	10000	33116	148683
100	josh_100kb.fa	DNA	13152	1806235152	40.868	137335.398	124736.0	541522	100000	133242	5214

## Sheet: Rearrangement Stats
	2L	2R	3L	3R	X
Chromosome lengths	23513712	25286936	28110227	32079331	23542271
Rearrangement stats
obtained from variable "rsqElinks_numStats"
	Number of rearrangements
Total	5376
Query distances (kbp)	Number	Fraction	>1kb (%)	.==10kb (%)
[0-0.1]	955	0.177641	4268	3710
(0.1-1]	153	0.0284598	0.793899	0.86926
(1-10]	3710	0.690104
(10-30]	528	0.0982143
>30	30	0.00558036
Total	5376
Insertions >=1kb repeatmasked fractions (%)	Number	Fraction
[0-25]	98	0.0229616
(25-50]	26	0.00609185
(50-75]	63	0.014761
(75-100]	4081	0.956186
Total	4268	0.793899
Reference distances (kbp)	Number	Fraction	<10kb (%)	TRA (%)
Translocation	11	0.00204613	5063	11
[0-1]	4098	0.762277	0.941778	0.00204613
(1-10]	954	0.177455
(10-100]	270	0.0502232
(100-1000]	32	0.00595238
>1000	11	0.00204613
Total	5376
Breakpoints per chromosome	Number	Number per chromosome Mbp	Rearrangements per chromosome mbp
2L	2474	105.215	52.6076
2R	1612	63.7483	31.8742
3L	1825	64.923	32.4615
3R	2627	81.8907	40.9454
X	2090	88.7765	44.3882
Insertions >=1kb >90% classified to one repeat	Abundance	Fraction	LTR_tot (%)
LTR/Gypsy	2488	0.671163	3324
LTR/Copia	473	0.127596	0.618304
LTR/Pao	363	0.0979228
LINE	337	0.0909091
Other	46	0.012409
Total	3707	0.689546
Insertions >=1kb by top repeat classification	Number
LTR/Gypsy	2725
LTR/Copia	524
LTR/Pao	432
LINE	361
Other	55
Number of "full-length" elements (90-110%)
	Abundance	Full length and source		Fraction at full length
LTR/Gypsy	1361	length=7469		0.49945
LTR/Copia	81	length=5183		0.15458
LTR/Pao	241	length=8832		0.55787
Number of basepairs of insertions >=1kb >70% repeatmasked, per chromosome
LTR/Gypsy	Basepairs	% expansion
2L	5.05092e+06	21.4807
2R	3.4462e+06	13.6284
3L	3358272	11.9468
3R	5280176	16.4597
X	4.54335e+06	19.2987
Number of rearrangements by classification
	Abundance	Fraction	>=70% masked >=1kb insertion or local duplication
>=1kb & >=70% masked	4453	0.828311	0.904948
Local Duplication	412	0.0766369
Unclassified	341	0.0634301
Unclassified (<1kbp)	170	0.031622
	5376
Strandedness
	Abundance	Fraction
Maintained	5286	0.983259
Changed	90	0.0167411
Total	5376
Translocation loci copy-number above basal ploidy
	Abundance
1	2
2	2
3	1
5	1
27	1

## Sheet: Copy-number
Copy-number bin abundance fractions
Chromosome	Copy-number	Abundance fractions			Deviate +-1
2L	<1	0.001
	1	0.001
	2	0.007
	3	0.13
	4	0.435			0.425
	5	0.295
	6	0.084
	7	0.026
	8	0.013
	9	0.005
2R	<1	0.001
	1	0.001
	2	0.004
	3	0.226
	4	0.665			0.284
	5	0.058
	6	0.016
	7	0.018
	8	0.008
	9	0.003
3L	<1	0.001
	1	0.001
	2	0.002
	3	0.137
	4	0.689			0.269
	5	0.132
	6	0.02
	7	0.007
	8	0.003
	9	0.006
3R	<1	0.001
	1	0.002
	2	0.005
	3	0.188
	4	0.547			0.388
	5	0.2
	6	0.033
	7	0.01
	8	0.005
	9	0.004
X	<1	0.001
	1	0.061
	2	0.775			0.18
	3	0.119
	4	0.023
	5	0.011
	6	0.003
	7	0.003
	8	0.001
	9	0.001
	Tot	4.98			1.546
					Fraction deviating +-1 from baseline
	Tot minus baseline	1.869			0.82718

## Sheet: x4Haplotype Insertions
Haplotype number of insertions in tetraploid regions with breakpoints <1kbp apart
Numbers obtained from variable "x4HapINS_AO_supps"
		Haplotype-number
		1	2	3	4	total		<1	>4
Chromosome	2L	130	68	20	50	268		50	0
	2R	88	68	54	96	306		70	2
	3L	132	22	46	110	310		66	0
	3R	226	80	60	62	428		90	0
	X	228	206	0	0	434		44	0
Chromosome	Haplotype-number	Abundance	Percentage
2L	1	130	48.5075
	2	68	25.3731
	3	20	7.46269
	4	50	18.6567
2R	1	88	28.7582
	2	68	22.2222
	3	54	17.6471
	4	96	31.3725
3L	1	132	42.5806
	2	22	7.09677
	3	46	14.8387
	4	110	35.4839
3R	1	226	52.8037
	2	80	18.6916
	3	60	14.0187
	4	62	14.486
X	1	228	52.5346
	2	206	47.4654
	tot	1746
Above insertions controlled with short-read data (exist in S2 teflon, exist in neither S1 nor S3, have reference support in S1 or S3)
Numbers obtained from variable "x4hapReg_INS_SlinesControlled"
Chromosome	Haplotype-number	Abundance	tot	Perc
2L	1	22	50	44
	2	18		36
	3	6		12
	4	4		8
2R	1	24	78	30.7692
	2	18		23.0769
	3	20		25.641
	4	16		20.5128
3L	1	42	76	55.2632
	2	6		7.89474
	3	18		23.6842
	4	10		13.1579
3R	1	58	108	53.7037
	2	34		31.4815
	3	10		9.25926
	4	6		5.55556
X	1	68	112	60.7143
	2	44		39.2857
		424
Plotting insertions vs. controlled insertions
		Percentages
Chromosome	Haplotype-number	Longread	Controlled
2L	1	48.5075	44
	2	25.3731	36
	3	7.46269	12
	4	18.6567	8
2R	1	28.7582	30.7692
	2	22.2222	23.0769
	3	17.6471	25.641
	4	31.3725	20.5128
3L	1	42.5806	55.2632
	2	7.09677	7.89474
	3	14.8387	23.6842
	4	35.4839	13.1579
3R	1	52.8037	53.7037
	2	18.6916	31.4815
	3	14.0187	9.25926
	4	14.486	5.55556
X	1	52.5346	60.7143
	2	47.4654	39.2857
Number of matched insertions in S2 between long-read and short-read
Numbers obtained from variable "x4hapReg_INS_SlinesControlled"
Chromosome	Haplotype-number	Abundance	Recall Ratio
2L	1	34	0.261538
	2	28	0.411765
	3	6	0.3
	4	24	0.48
2R	1	32	0.363636
	2	24	0.352941
	3	36	0.666667
	4	42	0.4375
3L	1	54	0.409091
	2	8	0.363636
	3	24	0.521739
	4	46	0.418182
3R	1	86	0.380531
	2	38	0.475
	3	16	0.266667
	4	16	0.258065
X	1	84	0.368421
	2	86	0.417476
	tot	684
Overall matching rate
	0.391753

## Sheet: cell_line_comparison
			Subsampled (from Teflon) statistics				Subsampled variants
used in Lee (2014)?	Sample	Name	Total bases	Coverage	Read length	Number of reads	Local duplication	TE (Teflon)	CN gain	comment
used	SRR497717	1182-4H	1693097600	11.7822	100	16930976	81	6536	3552
used	SRR497726	Cl8+	1823122276	12.687	76	23988451	274	5124	362	(CN=BG=SRR497726)
NA	NA	Cl8+	-1	-1	-1	-1	NA	NA	522	(CN=DM=https://trace.ncbi.nlm.nih.gov/Traces/sra/?study=SRP006171)
notUsed	SRR497710	D16C3	1595279500	11.1015	100	8311375	234	4817	NA
used	SRR497715	D16C3-2	631664500	4.39572	76	15952795	70	NA	7408
used	SRR497725	D17-C3	1673259000	11.6441	100	16732590	143	6304	1063
used	SRR497724	D20-C2	1640070044	11.4132	76	21579869	175	5591	2399
used	SRR497716	D4-C1	1754810284	12.2116	76	23089609	293	5774	11273
used	SRR497729	D8	1677193156	11.6715	76	22068331	137	5556	4509
notUsed	SRR497711	D9	1678527500	11.6808	76	16785275	91	4870	NA
used	SRR497714	D9-2	660884600	4.59906	100	8695850	54	NA	6294
used	SRR497712	L1	1601206700	11.1427	100	16012067	301	5105	6066
used	SRR497728	Mbn2	1677124680	11.671	76	22067430	956	5012	13003
used	SRR497718	D20-C5	626295176	4.35835	76	17612015	120	NA	4367
notUsed	SRR497723	D20-C5-2	1761201500	12.2561	100	8240726	241	5629	NA
used	SRR497727	OreR	1712046528	11.914	76	22526928	198	5878	NA
used	SRR497713	S1	1835785092	12.7751	76	24155067	185	5815	25806
NA	PS	S2	2025827907	14.0976	139	14522326	528	8276	10781	(CN=DM=https://trace.ncbi.nlm.nih.gov/Traces/sra/?study=SRP001737)
NA	SRR612111	S2-2	1655178050	11.5183	50	33103561	1128	12759	9482	(CN=BO=https://www.ncbi.nlm.nih.gov/geo/query/acc.cgi?acc=GSE16344)
NA	SRR11076397	S2R+	1693942068	11.788	100	16855135	1462	6065	NA
notUsed	SRR497719	S2R+-2	606970400	4.22387	100	6069704	415	NA	NA
used	SRR497722	S2R+-3	604269312	4.20508	76	7950912	651	NA	19351
used	SRR497721	S3	1636908100	11.3911	100	16369081	308	7069	7572
used	SRR497720	Sg4	1617745800	11.2578	100	16177458	452	6609	3564
used	SRR497730	W2	1654577912	11.5141	76	21770762	205	5420	201
NA	NA	Kc167					NA	NA	3029	(CN from Lee 2014)
NA	NA	BG3-C2					NA	NA	6795	(CN from Lee 2014)
Name	DUP	TE	CN
1182-4H	81	6536	3552
BG3-C2	-1	-1	6795
Cl8+	274	5124	362
Cl8+	-1	-1	522
D16C3	234	4817	-1
D16C3-2	70	-1	7408
D17-C3	143	6304	1063
D20-C2	175	5591	2399
D20-C5	120	-1	4367
D20-C5-2	241	5629	-1
D4-C1	293	5774	11273
D8	137	5556	4509
D9	91	4870	-1
D9-2	54	-1	6294
Kc167	-1	-1	3029
L1	301	5105	6066
Mbn2	956	5012	13003
OreR	198	5878	-1
S1	185	5815	25806
S2	528	8276	10781
S2-2	1128	12759	9482
S2R+	1462	6065	-1
S2R+-2	415	-1	-1
S2R+-3	651	-1	19351
S3	308	7069	7572
Sg4	452	6609	3564
W2	205	5420	201
