# Supplementary material for: Transposon activity, local duplications and propagation of structural variants across haplotypes drive the evolution of the Drosophila S2 cell line
Source: BMC Genomics. 2022 Apr 7;23:276. doi: 10.1186/s12864-022-08472-1 (PMC8991648; doi:10.1186/s12864-022-08472-1)
Supplement: Supplementary file 6 — Additional file 6. Gene copy-number and disrupted genes in S2-DRSC. [file 12864_2022_8472_MOESM6_ESM.xlsx]

## Sheet: Sheet1
gene_id	chromosome	CN_raw (coverage divided by genome average)	CN	isDisrupted (0=False, 1=True)	CN gain/loss
FBgn0031081	X	2.25	2	0	None
FBgn0052826	X	1.58	2	0	None
FBgn0031085	X	2.12	2	0	None
FBgn0062565	X	2.27	2	1	None
FBgn0031088	X	2.0	2	0	None
FBgn0041626	X	2.32	2	0	None
FBgn0040784	X	2.48	2	0	None
FBgn0031086	X	1.98	2	1	None
FBgn0031082	X	1.82	2	0	None
FBgn0031080	X	2.18	2	0	None
FBgn0052821	X	10.73	11	0	gain
FBgn0040372	X	1.19	1	0	loss
FBgn0000316	X	1.03	1	0	loss
FBgn0024989	X	1.17	1	0	loss
FBgn0040371	X	1.12	1	0	loss
FBgn0029521	X	1.1	1	1	loss
FBgn0004034	X	1.17	1	1	loss
FBgn0000022	X	1.26	1	0	loss
FBgn0004170	X	0.94	1	0	loss
FBgn0002561	X	1.03	1	0	loss
FBgn0000137	X	1.1	1	1	loss
FBgn0029522	X	0.9	1	0	loss
FBgn0052817	X	0.87	1	0	loss
FBgn0029524	X	0.99	1	0	loss
FBgn0023536	X	0.85	1	0	loss
FBgn0023534	X	0.99	1	0	loss
FBgn0023535	X	0.99	1	0	loss
FBgn0023537	X	0.96	1	0	loss
FBgn0029525	X	0.9	1	0	loss
FBgn0029523	X	0.92	1	0	loss
FBgn0010019	X	1.03	1	0	loss
FBgn0011822	X	1.33	1	0	loss
FBgn0052816	X	1.19	1	1	loss
FBgn0040370	X	1.33	1	1	loss
FBgn0040373	X	0.94	1	0	loss
FBgn0000108	X	0.92	1	0	loss
FBgn0025640	X	1.01	1	0	loss
FBgn0025635	X	1.06	1	0	loss
FBgn0001341	X	1.04	1	0	loss
FBgn0003575	X	1.01	1	0	loss
FBgn0025634	X	0.94	1	0	loss
FBgn0025638	X	0.8	1	0	loss
FBgn0040383	X	1.81	2	1	None
FBgn0040382	X	1.66	2	0	None
FBgn0027343	X	1.73	2	0	None
FBgn0025621	X	0.92	1	0	loss
FBgn0029535	X	1.03	1	0	loss
FBgn0026874	X	1.01	1	0	loss
FBgn0025616	X	0.92	1	0	loss
FBgn0015799	X	0.96	1	0	loss
FBgn0025620	X	1.04	1	0	loss
FBgn0015288	X	1.54	2	0	None
FBgn0029532	X	1.84	2	1	None
FBgn0029531	X	1.89	2	0	None
FBgn0025639	X	0.67	1	0	loss
FBgn0002579	X	0.96	1	0	loss
FBgn0026879	X	0.92	1	0	loss
FBgn0029529	X	0.88	1	0	loss
FBgn0025633	X	0.88	1	0	loss
FBgn0040892	X	1.04	1	0	loss
FBgn0040341	X	0.81	1	0	loss
FBgn0029539	X	0.97	1	0	loss
FBgn0040339	X	0.96	1	0	loss
FBgn0052815	X	0.94	1	0	loss
FBgn0040340	X	0.81	1	0	loss
FBgn0040347	X	0.83	1	0	loss
FBgn0042146	X	1.1	1	0	loss
FBgn0029552	X	1.1	1	1	loss
FBgn0040337	X	1.1	1	0	loss
FBgn0040398	X	0.83	1	0	loss
FBgn0040365	X	0.74	1	0	loss
FBgn0040397	X	0.88	1	1	loss
FBgn0026143	X	1.03	1	0	loss
FBgn0040351	X	1.27	1	0	loss
FBgn0040338	X	1.08	1	1	loss
FBgn0040350	X	0.76	1	0	loss
FBgn0040349	X	0.97	1	1	loss
FBgn0040348	X	0.96	1	1	loss
FBgn0040346	X	0.74	1	0	loss
FBgn0040342	X	0.9	1	0	loss
FBgn0040345	X	0.97	1	0	loss
FBgn0040343	X	0.94	1	0	loss
FBgn0052814	X	1.17	1	0	loss
FBgn0040364	X	0.69	1	1	loss
FBgn0040362	X	1.04	1	0	loss
FBgn0040361	X	1.01	1	0	loss
FBgn0040360	X	0.87	1	1	loss
FBgn0040359	X	0.94	1	0	loss
FBgn0040358	X	0.88	1	0	loss
FBgn0029568	X	0.96	1	0	loss
FBgn0040357	X	0.99	1	0	loss
FBgn0040367	X	0.99	1	0	loss
FBgn0025642	X	0.76	1	0	loss
FBgn0004650	X	1.04	1	0	loss
FBgn0024362	X	0.87	1	1	loss
FBgn0024361	X	1.01	1	0	loss
FBgn0024364	X	1.01	1	1	loss
FBgn0029573	X	1.01	1	1	loss
FBgn0024987	X	0.9	1	0	loss
FBgn0023169	X	0.74	1	0	loss
FBgn0052813	X	0.71	1	0	loss
FBgn0024985	X	0.8	1	0	loss
FBgn0027794	X	1.75	2	0	None
FBgn0027795	X	1.72	2	0	None
FBgn0024986	X	0.74	1	0	loss
FBgn0000826	X	1.01	1	1	loss
FBgn0024365	X	0.96	1	0	loss
FBgn0024360	X	0.96	1	0	loss
FBgn0024366	X	0.81	1	1	loss
FBgn0025641	X	0.81	1	0	loss
FBgn0052811	X	1.08	1	0	loss
FBgn0028550	X	1.04	1	1	loss
FBgn0026876	X	1.04	1	0	loss
FBgn0040366	X	0.97	1	0	loss
FBgn0040363	X	0.81	1	0	loss
FBgn0040368	X	0.83	1	1	loss
FBgn0026872	X	1.49	1	0	loss
FBgn0029580	X	1.49	1	0	loss
FBgn0025383	X	1.63	2	0	None
FBgn0025381	X	4.48	4	0	gain
FBgn0025394	X	2.53	3	1	gain
FBgn0000482	X	2.71	3	0	gain
FBgn0001189	X	2.64	3	0	gain
FBgn0029587	X	2.8	3	0	gain
FBgn0024897	X	2.81	3	0	gain
FBgn0025391	X	2.71	3	1	gain
FBgn0025378	X	2.92	3	0	gain
FBgn0023130	X	2.53	3	0	gain
FBgn0023530	X	2.65	3	0	gain
FBgn0025390	X	2.53	3	1	gain
FBgn0025393	X	2.6	3	0	gain
FBgn0003517	X	4.34	4	0	gain
FBgn0044508	X	4.28	4	0	gain
FBgn0025382	X	1.79	2	0	None
FBgn0052808	X	1.49	1	0	loss
FBgn0027791	X	1.45	1	0	loss
FBgn0027793	X	1.45	1	0	loss
FBgn0052806	X	3.19	3	0	gain
FBgn0026873	X	2.58	3	0	gain
FBgn0023513	X	2.53	3	0	gain
FBgn0014411	X	2.48	2	0	None
FBgn0023514	X	2.48	2	0	None
FBgn0029594	X	2.41	2	0	None
FBgn0023519	X	2.3	2	0	None
FBgn0023509	X	2.39	2	0	None
FBgn0023510	X	2.28	2	0	None
FBgn0023508	X	2.34	2	0	None
FBgn0023522	X	2.6	3	1	gain
FBgn0023521	X	2.41	2	1	None
FBgn0025627	X	2.51	3	0	gain
FBgn0025630	X	2.21	2	0	None
FBgn0025629	X	2.23	2	0	None
FBgn0025628	X	2.46	2	0	None
FBgn0029596	X	2.53	3	0	gain
FBgn0025626	X	2.71	3	0	gain
FBgn0025625	X	2.57	3	0	gain
FBgn0025631	X	2.35	2	0	None
FBgn0026878	X	2.37	2	0	None
FBgn0000667	X	2.44	2	1	None
FBgn0003964	X	2.57	3	0	gain
FBgn0023545	X	2.9	3	0	gain
FBgn0023520	X	2.57	3	1	gain
FBgn0023512	X	2.19	2	0	None
FBgn0023511	X	2.48	2	0	None
FBgn0052801	X	2.6	3	0	gain
FBgn0023518	X	2.3	2	0	None
FBgn0026088	X	2.53	3	0	gain
FBgn0026089	X	2.37	2	0	None
FBgn0023517	X	2.6	3	0	gain
FBgn0023516	X	2.76	3	0	gain
FBgn0023515	X	2.51	3	0	gain
FBgn0028969	X	2.71	3	0	gain
FBgn0026090	X	2.81	3	0	gain
FBgn0029590	X	3.31	3	0	gain
FBgn0025624	X	2.37	2	0	None
FBgn0040395	X	1.42	1	0	loss
FBgn0000382	X	1.7	2	0	None
FBgn0023507	X	1.68	2	0	None
FBgn0004654	X	1.65	2	0	None
FBgn0023540	X	1.81	2	0	None
FBgn0025839	X	1.82	2	0	None
FBgn0011576	X	1.84	2	0	None
FBgn0015036	X	1.91	2	0	None
FBgn0003116	X	1.82	2	0	None
FBgn0040899	X	1.81	2	0	None
FBgn0040900	X	1.84	2	0	None
FBgn0024984	X	1.73	2	0	None
FBgn0023549	X	1.91	2	0	None
FBgn0029606	X	1.93	2	0	None
FBgn0003048	X	1.88	2	0	None
FBgn0000810	X	1.88	2	0	None
FBgn0023523	X	1.77	2	0	None
FBgn0023527	X	2.12	2	0	None
FBgn0040391	X	2.34	2	0	None
FBgn0053218	X	2.19	2	0	None
FBgn0003079	X	1.96	2	1	None
FBgn0003159	X	2.07	2	1	None
FBgn0040389	X	1.88	2	0	None
FBgn0044047	X	2.18	2	0	None
FBgn0040392	X	2.35	2	0	None
FBgn0023526	X	1.79	2	1	None
FBgn0023529	X	1.91	2	0	None
FBgn0023528	X	2.12	2	0	None
FBgn0027296	X	2.12	2	0	None
FBgn0023524	X	1.95	2	0	None
FBgn0023525	X	1.91	2	0	None
FBgn0000377	X	1.77	2	0	None
FBgn0001330	X	1.93	2	0	None
FBgn0004397	X	1.91	2	0	None
FBgn0023550	X	1.89	2	0	None
FBgn0029603	X	1.68	2	0	None
FBgn0023542	X	1.84	2	0	None
FBgn0023541	X	1.86	2	0	None
FBgn0005670	X	1.66	2	0	None
FBgn0004655	X	1.65	2	0	None
FBgn0013432	X	1.52	2	0	None
FBgn0004861	X	1.61	2	1	None
FBgn0004860	X	1.59	2	0	None
FBgn0040394	X	1.31	1	0	loss
FBgn0040376	X	2.25	2	0	None
FBgn0040066	X	1.96	2	0	None
FBgn0001404	X	2.92	3	1	gain
FBgn0040336	X	2.9	3	0	gain
FBgn0040333	X	2.96	3	0	gain
FBgn0040334	X	3.04	3	1	gain
FBgn0029629	X	2.8	3	1	gain
FBgn0011566	X	2.78	3	1	gain
FBgn0011606	X	2.87	3	0	gain
FBgn0040375	X	2.0	2	0	None
FBgn0040377	X	2.23	2	0	None
FBgn0040388	X	1.65	2	0	None
FBgn0003714	X	1.72	2	0	None
FBgn0001150	X	1.7	2	0	None
FBgn0052797	X	1.52	2	0	None
FBgn0040385	X	2.23	2	1	None
FBgn0003371	X	2.12	2	1	None
FBgn0003068	X	2.37	2	0	None
FBgn0024993	X	1.93	2	0	None
FBgn0024996	X	1.81	2	0	None
FBgn0024997	X	1.59	2	1	None
FBgn0024991	X	1.66	2	1	None
FBgn0000928	X	3.75	4	0	gain
FBgn0000927	X	3.75	4	0	gain
FBgn0000520	X	3.79	4	0	gain
FBgn0024975	X	3.79	4	0	gain
FBgn0040356	X	1.75	2	0	None
FBgn0003996	X	2.0	2	0	None
FBgn0040384	X	2.0	2	0	None
FBgn0024980	X	3.77	4	1	gain
FBgn0000376	X	3.81	4	0	gain
FBgn0024973	X	1.61	2	0	None
FBgn0024998	X	1.68	2	1	None
FBgn0024995	X	1.75	2	0	None
FBgn0024994	X	1.93	2	0	None
FBgn0024992	X	1.81	2	0	None
FBgn0000092	X	2.37	2	0	None
FBgn0025838	X	2.48	2	0	None
FBgn0011276	X	2.41	2	1	None
FBgn0004647	X	1.89	2	1	None
FBgn0040396	X	2.07	2	0	None
FBgn0000479	X	2.16	2	1	None
FBgn0002933	X	1.89	2	0	None
FBgn0003374	X	2.21	2	0	None
FBgn0029660	X	2.25	2	0	None
FBgn0029662	X	2.04	2	1	None
FBgn0029661	X	2.23	2	0	None
FBgn0029659	X	2.16	2	0	None
FBgn0029658	X	1.81	2	0	None
FBgn0052493	X	2.11	2	0	None
FBgn0029657	X	1.96	2	1	None
FBgn0029656	X	2.14	2	0	None
FBgn0003086	X	2.23	2	0	None
FBgn0010296	X	2.14	2	0	None
FBgn0010295	X	1.82	2	0	None
FBgn0010294	X	1.79	2	1	None
FBgn0040393	X	1.98	2	0	None
FBgn0000644	X	2.09	2	0	None
FBgn0028746	X	2.19	2	0	None
FBgn0040355	X	1.82	2	0	None
FBgn0052793	X	1.89	2	0	None
FBgn0029642	X	1.95	2	0	None
FBgn0025645	X	2.0	2	1	None
FBgn0029643	X	1.73	2	1	None
FBgn0029644	X	1.86	2	0	None
FBgn0029645	X	2.05	2	0	None
FBgn0029646	X	2.09	2	0	None
FBgn0029647	X	2.04	2	0	None
FBgn0029648	X	2.19	2	1	None
FBgn0028369	X	1.81	2	1	None
FBgn0029649	X	2.11	2	0	None
FBgn0003285	X	1.86	2	1	None
FBgn0025644	X	1.88	2	0	None
FBgn0029639	X	1.82	2	0	None
FBgn0040354	X	1.68	2	0	None
FBgn0040353	X	1.73	2	0	None
FBgn0040352	X	1.79	2	0	None
FBgn0029664	X	1.81	2	0	None
FBgn0029666	X	1.79	2	0	None
FBgn0029669	X	1.93	2	0	None
FBgn0052792	X	1.66	2	0	None
FBgn0044046	X	2.32	2	0	None
FBgn0023215	X	2.48	2	1	None
FBgn0015286	X	2.18	2	1	None
FBgn0023216	X	2.41	2	0	None
FBgn0029672	X	2.11	2	0	None
FBgn0052791	X	1.72	2	0	None
FBgn0029667	X	1.81	2	1	None
FBgn0029665	X	1.72	2	0	None
FBgn0029663	X	1.91	2	1	None
FBgn0052785	X	1.91	2	0	None
FBgn0025118	X	2.11	2	0	None
FBgn0028491	X	3.45	3	0	gain
FBgn0028665	X	1.93	2	0	None
FBgn0029681	X	2.04	2	0	None
FBgn0029686	X	2.09	2	0	None
FBgn0052786	X	3.81	4	0	gain
FBgn0052783	X	2.5	2	0	None
FBgn0029687	X	2.0	2	1	None
FBgn0029690	X	1.77	2	0	None
FBgn0029689	X	1.73	2	0	None
FBgn0029688	X	1.79	2	1	None
FBgn0029685	X	2.07	2	0	None
FBgn0019661	X	3.84	4	1	gain
FBgn0029694	X	1.75	2	0	None
FBgn0000221	X	1.63	2	0	None
FBgn0026084	X	1.65	2	1	None
FBgn0026085	X	1.84	2	0	None
FBgn0026083	X	1.68	2	0	None
FBgn0066114	X	1.82	2	0	None
FBgn0029697	X	1.84	2	0	None
FBgn0029701	X	2.07	2	0	None
FBgn0029702	X	1.79	2	0	None
FBgn0029706	X	1.68	2	0	None
FBgn0029707	X	1.77	2	0	None
FBgn0029705	X	1.68	2	0	None
FBgn0040907	X	1.93	2	0	None
FBgn0002707	X	1.88	2	0	None
FBgn0040906	X	1.77	2	0	None
FBgn0029703	X	1.77	2	0	None
FBgn0040905	X	1.81	2	0	None
FBgn0040904	X	1.81	2	0	None
FBgn0029700	X	1.96	2	0	None
FBgn0052774	X	1.61	2	0	None
FBgn0041252	X	1.73	2	0	None
FBgn0029696	X	2.07	2	0	None
FBgn0000635	X	1.93	2	1	None
FBgn0026080	X	1.91	2	0	None
FBgn0026079	X	1.72	2	1	None
FBgn0004832	X	1.7	2	0	None
FBgn0029693	X	1.79	2	0	None
FBgn0000179	X	1.98	2	0	None
FBgn0029708	X	1.72	2	0	None
FBgn0029709	X	1.54	2	0	None
FBgn0029710	X	1.72	2	0	None
FBgn0029712	X	1.95	2	1	None
FBgn0029714	X	2.11	2	0	None
FBgn0029716	X	2.09	2	0	None
FBgn0022768	X	1.65	2	0	None
FBgn0029715	X	2.27	2	0	None
FBgn0029713	X	2.04	2	0	None
FBgn0029711	X	1.81	2	1	None
FBgn0003210	X	1.58	2	0	None
FBgn0052773	X	1.89	2	1	None
FBgn0011760	X	2.05	2	0	None
FBgn0028325	X	2.12	2	0	None
FBgn0029722	X	2.05	2	1	None
FBgn0029727	X	2.21	2	0	None
FBgn0029729	X	1.72	2	1	None
FBgn0029730	X	2.14	2	0	None
FBgn0029733	X	2.19	2	0	None
FBgn0052772	X	2.34	2	0	None
FBgn0029737	X	2.02	2	0	None
FBgn0004368	X	2.81	3	0	gain
FBgn0029740	X	2.05	2	1	None
FBgn0061196	X	2.97	3	0	gain
FBgn0029728	X	1.47	1	0	loss
FBgn0029726	X	2.12	2	0	None
FBgn0029725	X	2.05	2	0	None
FBgn0025679	X	2.0	2	0	None
FBgn0029724	X	2.11	2	0	None
FBgn0029745	X	2.0	2	0	None
FBgn0029746	X	2.0	2	1	None
FBgn0003449	X	1.75	2	0	None
FBgn0011761	X	1.82	2	0	None
FBgn0029753	X	1.77	2	0	None
FBgn0029755	X	1.81	2	0	None
FBgn0014024	X	1.84	2	0	None
FBgn0029754	X	1.81	2	0	None
FBgn0029752	X	1.84	2	0	None
FBgn0029751	X	1.77	2	0	None
FBgn0029750	X	1.66	2	0	None
FBgn0029747	X	1.82	2	0	None
FBgn0052767	X	1.73	2	0	None
FBgn0024332	X	1.89	2	0	None
FBgn0026751	X	1.89	2	0	None
FBgn0010014	X	1.89	2	0	None
FBgn0029761	X	2.02	2	1	None
FBgn0029763	X	1.73	2	0	None
FBgn0029765	X	1.75	2	1	None
FBgn0029766	X	1.61	2	1	None
FBgn0029768	X	2.19	2	1	None
FBgn0029770	X	2.02	2	0	None
FBgn0029771	X	1.95	2	0	None
FBgn0026702	X	2.02	2	0	None
FBgn0004687	X	2.14	2	0	None
FBgn0029778	X	2.02	2	0	None
FBgn0052762	X	1.89	2	0	None
FBgn0029769	X	2.16	2	0	None
FBgn0029762	X	1.68	2	1	None
FBgn0029756	X	1.73	2	0	None
FBgn0028474	X	1.91	2	0	None
FBgn0029785	X	1.73	2	0	None
FBgn0003747	X	1.79	2	0	None
FBgn0000394	X	1.65	2	1	None
FBgn0029791	X	1.75	2	0	None
FBgn0029795	X	2.96	3	1	gain
FBgn0029798	X	1.82	2	0	None
FBgn0029799	X	1.84	2	0	None
FBgn0029801	X	1.96	2	0	None
FBgn0029809	X	1.56	2	0	None
FBgn0029810	X	1.65	2	0	None
FBgn0029811	X	1.81	2	0	None
FBgn0029812	X	1.72	2	0	None
FBgn0029814	X	2.04	2	0	None
FBgn0052761	X	1.96	2	0	None
FBgn0029816	X	1.75	2	0	None
FBgn0029817	X	1.79	2	0	None
FBgn0029820	X	2.87	3	0	gain
FBgn0029821	X	3.2	3	0	gain
FBgn0029822	X	3.13	3	0	gain
FBgn0029823	X	3.26	3	1	gain
FBgn0029819	X	1.79	2	0	None
FBgn0014340	X	1.52	2	0	None
FBgn0029818	X	1.77	2	0	None
FBgn0029813	X	1.79	2	0	None
FBgn0029807	X	1.98	2	0	None
FBgn0029804	X	1.72	2	0	None
FBgn0013987	X	1.7	2	0	None
FBgn0029800	X	1.88	2	0	None
FBgn0261383	X	2.8	3	0	gain
FBgn0052758	X	2.9	3	0	gain
FBgn0053080	X	2.73	3	0	gain
FBgn0027564	X	1.59	2	1	None
FBgn0029789	X	1.73	2	1	None
FBgn0046687	X	1.75	2	1	None
FBgn0015794	X	1.72	2	0	None
FBgn0029783	X	1.96	2	0	None
FBgn0029824	X	2.9	3	1	gain
FBgn0029825	X	1.73	2	0	None
FBgn0052756	X	1.95	2	0	None
FBgn0029826	X	2.04	2	0	None
FBgn0052755	X	1.89	2	0	None
FBgn0029827	X	1.77	2	0	None
FBgn0029828	X	1.75	2	0	None
FBgn0029830	X	2.02	2	0	None
FBgn0029831	X	1.65	2	0	None
FBgn0029833	X	1.73	2	0	None
FBgn0029834	X	1.65	2	0	None
FBgn0029835	X	1.77	2	0	None
FBgn0029843	X	1.65	2	0	None
FBgn0029849	X	1.84	2	0	None
FBgn0003514	X	1.88	2	0	None
FBgn0029848	X	1.84	2	0	None
FBgn0040069	X	2.21	2	0	None
FBgn0052751	X	2.35	2	0	None
FBgn0052750	X	1.96	2	0	None
FBgn0026060	X	1.68	2	0	None
FBgn0029840	X	1.75	2	0	None
FBgn0029839	X	1.81	2	0	None
FBgn0029838	X	1.95	2	0	None
FBgn0029837	X	1.82	2	1	None
FBgn0003302	X	1.98	2	0	None
FBgn0029003	X	2.96	3	0	gain
FBgn0027546	X	1.73	2	1	None
FBgn0005390	X	1.82	2	0	None
FBgn0029851	X	2.81	3	0	gain
FBgn0015818	X	2.99	3	0	gain
FBgn0029853	X	2.87	3	0	gain
FBgn0028982	X	1.66	2	0	None
FBgn0029857	X	1.61	2	0	None
FBgn0029858	X	1.82	2	0	None
FBgn0029861	X	1.58	2	0	None
FBgn0029863	X	1.7	2	0	None
FBgn0029864	X	1.63	2	0	None
FBgn0029866	X	1.72	2	1	None
FBgn0029867	X	1.56	2	0	None
FBgn0052748	X	2.16	2	0	None
FBgn0029873	X	1.84	2	0	None
FBgn0014031	X	1.81	2	0	None
FBgn0000524	X	1.84	2	0	None
FBgn0014026	X	1.88	2	0	None
FBgn0029874	X	1.91	2	0	None
FBgn0003139	X	2.12	2	0	None
FBgn0003655	X	1.7	2	0	None
FBgn0016974	X	1.79	2	0	None
FBgn0029868	X	1.73	2	1	None
FBgn0043796	X	1.72	2	0	None
FBgn0028685	X	1.89	2	0	None
FBgn0026015	X	1.73	2	0	None
FBgn0029856	X	1.68	2	0	None
FBgn0052745	X	1.79	2	0	None
FBgn0040918	X	1.63	2	0	None
FBgn0023458	X	2.78	3	0	gain
FBgn0029877	X	2.48	2	0	None
FBgn0029878	X	2.39	2	0	None
FBgn0029879	X	2.18	2	0	None
FBgn0029881	X	1.84	2	1	None
FBgn0029880	X	1.93	2	0	None
FBgn0028360	X	1.84	2	0	None
FBgn0062413	X	2.16	2	0	None
FBgn0025815	X	1.95	2	0	None
FBgn0028336	X	1.73	2	0	None
FBgn0029895	X	2.11	2	0	None
FBgn0029898	X	1.61	2	0	None
FBgn0029899	X	1.91	2	0	None
FBgn0029502	X	2.02	2	0	None
FBgn0029903	X	1.75	2	0	None
FBgn0029906	X	2.09	2	0	None
FBgn0029907	X	2.21	2	0	None
FBgn0029909	X	1.89	2	0	None
FBgn0029905	X	2.12	2	0	None
FBgn0003390	X	1.96	2	0	None
FBgn0052740	X	2.07	2	0	None
FBgn0029897	X	2.02	2	0	None
FBgn0029896	X	2.05	2	0	None
FBgn0029894	X	1.86	2	0	None
FBgn0029893	X	1.45	1	0	loss
FBgn0029892	X	1.63	2	0	None
FBgn0029887	X	2.09	2	0	None
FBgn0029885	X	2.09	2	0	None
FBgn0029882	X	1.91	2	0	None
FBgn0029912	X	2.07	2	0	None
FBgn0029914	X	2.12	2	0	None
FBgn0029920	X	2.11	2	0	None
FBgn0052733	X	2.09	2	0	None
FBgn0029922	X	2.05	2	0	None
FBgn0029924	X	2.25	2	0	None
FBgn0027108	X	2.0	2	0	None
FBgn0052736	X	1.93	2	0	None
FBgn0029929	X	1.72	2	0	None
FBgn0029931	X	1.79	2	0	None
FBgn0004143	X	1.98	2	0	None
FBgn0029932	X	2.16	2	0	None
FBgn0029937	X	1.7	2	0	None
FBgn0047092	X	1.98	2	0	None
FBgn0027342	X	1.58	2	0	None
FBgn0029936	X	1.63	2	0	None
FBgn0029935	X	1.72	2	0	None
FBgn0029930	X	2.16	2	1	None
FBgn0029928	X	1.93	2	0	None
FBgn0000330	X	1.91	2	0	None
FBgn0027106	X	1.81	2	0	None
FBgn0004646	X	2.05	2	0	None
FBgn0029925	X	2.25	2	0	None
FBgn0052732	X	2.09	2	0	None
FBgn0029915	X	2.18	2	0	None
FBgn0029913	X	2.11	2	0	None
FBgn0029911	X	2.11	2	1	None
FBgn0029939	X	1.93	2	1	None
FBgn0029940	X	2.04	2	0	None
FBgn0029942	X	1.77	2	0	None
FBgn0029944	X	1.96	2	0	None
FBgn0029945	X	1.88	2	0	None
FBgn0026144	X	2.14	2	0	None
FBgn0029947	X	1.93	2	0	None
FBgn0029950	X	2.0	2	0	None
FBgn0040923	X	2.0	2	0	None
FBgn0052726	X	1.96	2	0	None
FBgn0040922	X	1.93	2	0	None
FBgn0029949	X	1.84	2	0	None
FBgn0029946	X	2.14	2	0	None
FBgn0029943	X	2.0	2	1	None
FBgn0025549	X	1.89	2	0	None
FBgn0029951	X	1.73	2	0	None
FBgn0004198	X	3.04	3	1	gain
FBgn0022786	X	1.81	2	0	None
FBgn0029957	X	1.81	2	0	None
FBgn0029959	X	2.04	2	0	None
FBgn0016041	X	2.16	2	0	None
FBgn0029961	X	1.96	2	0	None
FBgn0029958	X	1.98	2	0	None
FBgn0027553	X	1.81	2	0	None
FBgn0029955	X	1.75	2	0	None
FBgn0029952	X	2.04	2	0	None
FBgn0052720	X	1.77	2	0	None
FBgn0052719	X	1.66	2	0	None
FBgn0052718	X	2.27	2	0	None
FBgn0029962	X	1.84	2	0	None
FBgn0029964	X	1.91	2	0	None
FBgn0029966	X	1.96	2	0	None
FBgn0029968	X	1.84	2	1	None
FBgn0040087	X	2.0	2	0	None
FBgn0010292	X	1.81	2	0	None
FBgn0029975	X	1.82	2	0	None
FBgn0029976	X	1.79	2	0	None
FBgn0004403	X	1.7	2	0	None
FBgn0004404	X	1.7	2	0	None
FBgn0029987	X	2.05	2	0	None
FBgn0003447	X	1.91	2	0	None
FBgn0004657	X	1.96	2	0	None
FBgn0029993	X	1.95	2	0	None
FBgn0040319	X	1.77	2	1	None
FBgn0029997	X	1.96	2	1	None
FBgn0029996	X	1.79	2	0	None
FBgn0029995	X	1.95	2	0	None
FBgn0029994	X	1.81	2	0	None
FBgn0029992	X	1.96	2	0	None
FBgn0004656	X	1.52	2	0	None
FBgn0029990	X	3.49	3	1	gain
FBgn0029989	X	2.04	2	0	None
FBgn0003656	X	1.95	2	0	None
FBgn0029986	X	2.09	2	0	None
FBgn0027280	X	2.19	2	0	None
FBgn0029980	X	1.61	2	0	None
FBgn0029979	X	1.72	2	0	None
FBgn0029977	X	1.58	2	0	None
FBgn0029974	X	1.79	2	0	None
FBgn0053222	X	1.86	2	0	None
FBgn0260447	X	1.98	2	0	None
FBgn0029971	X	1.96	2	0	None
FBgn0029970	X	1.93	2	0	None
FBgn0029969	X	1.95	2	1	None
FBgn0029965	X	1.77	2	0	None
FBgn0029963	X	2.12	2	0	None
FBgn0029999	X	1.72	2	0	None
FBgn0030003	X	1.98	2	1	None
FBgn0030004	X	1.89	2	0	None
FBgn0030005	X	2.05	2	0	None
FBgn0030008	X	1.91	2	0	None
FBgn0030009	X	2.09	2	0	None
FBgn0030010	X	2.07	2	0	None
FBgn0030012	X	1.93	2	0	None
FBgn0030013	X	1.96	2	0	None
FBgn0030014	X	2.18	2	0	None
FBgn0030025	X	1.77	2	0	None
FBgn0020653	X	1.88	2	0	None
FBgn0030027	X	2.32	2	0	None
FBgn0030030	X	2.39	2	1	None
FBgn0030033	X	2.07	2	0	None
FBgn0030034	X	1.86	2	0	None
FBgn0030035	X	1.82	2	0	None
FBgn0040928	X	1.89	2	0	None
FBgn0015519	X	2.05	2	1	None
FBgn0030029	X	2.41	2	0	None
FBgn0030028	X	2.5	2	0	None
FBgn0017566	X	2.21	2	0	None
FBgn0030026	X	1.89	2	0	None
FBgn0030017	X	2.18	2	0	None
FBgn0030016	X	2.25	2	0	None
FBgn0030015	X	2.19	2	0	None
FBgn0030011	X	1.96	2	0	None
FBgn0030007	X	1.95	2	0	None
FBgn0030006	X	2.04	2	0	None
FBgn0025800	X	1.91	2	0	None
FBgn0030001	X	1.86	2	1	None
FBgn0030000	X	1.58	2	0	None
FBgn0030038	X	1.77	2	0	None
FBgn0023506	X	1.84	2	0	None
FBgn0014465	X	2.09	2	0	None
FBgn0014466	X	2.19	2	0	None
FBgn0000359	X	2.14	2	0	None
FBgn0000360	X	2.16	2	0	None
FBgn0053181	X	1.82	2	1	None
FBgn0030049	X	1.58	2	0	None
FBgn0030052	X	1.86	2	0	None
FBgn0030053	X	1.72	2	0	None
FBgn0025864	X	1.81	2	0	None
FBgn0030055	X	1.7	2	0	None
FBgn0030056	X	1.79	2	0	None
FBgn0027864	X	2.11	2	0	None
FBgn0030058	X	2.11	2	0	None
FBgn0030057	X	1.95	2	0	None
FBgn0030054	X	1.79	2	0	None
FBgn0040929	X	1.73	2	0	None
FBgn0030051	X	1.88	2	0	None
FBgn0030050	X	1.89	2	0	None
FBgn0030048	X	1.65	2	0	None
FBgn0026679	X	1.73	2	0	None
FBgn0024943	X	1.96	2	0	None
FBgn0003023	X	2.14	2	1	None
FBgn0053223	X	2.11	2	0	None
FBgn0030041	X	1.98	2	0	None
FBgn0014032	X	1.86	2	0	None
FBgn0030040	X	2.04	2	0	None
FBgn0052713	X	2.27	2	0	None
FBgn0021767	X	2.27	2	0	None
FBgn0030039	X	1.81	2	0	None
FBgn0030037	X	1.89	2	0	None
FBgn0052712	X	1.88	2	0	None
FBgn0041629	X	2.14	2	0	None
FBgn0030061	X	2.0	2	0	None
FBgn0030063	X	2.09	2	0	None
FBgn0030065	X	2.14	2	0	None
FBgn0030067	X	4.62	5	0	gain
FBgn0030073	X	2.09	2	0	None
FBgn0030074	X	2.07	2	0	None
FBgn0030071	X	2.78	3	0	gain
FBgn0011586	X	4.64	5	0	gain
FBgn0030066	X	4.92	5	0	gain
FBgn0011661	X	3.03	3	1	gain
FBgn0026411	X	1.96	2	0	None
FBgn0027330	X	1.96	2	0	None
FBgn0030060	X	2.12	2	0	None
FBgn0030082	X	2.12	2	0	None
FBgn0052707	X	1.95	2	0	None
FBgn0052708	X	1.91	2	0	None
FBgn0052706	X	2.09	2	0	None
FBgn0030085	X	2.11	2	0	None
FBgn0030086	X	1.96	2	0	None
FBgn0030088	X	1.65	2	0	None
FBgn0030089	X	1.98	2	0	None
FBgn0030091	X	1.86	2	0	None
FBgn0030093	X	1.77	2	0	None
FBgn0040467	X	1.65	2	0	None
FBgn0026206	X	2.02	2	0	None
FBgn0030098	X	2.11	2	0	None
FBgn0030099	X	2.11	2	0	None
FBgn0030100	X	2.04	2	0	None
FBgn0030103	X	1.73	2	0	None
FBgn0030104	X	1.75	2	0	None
FBgn0030105	X	1.68	2	0	None
FBgn0030107	X	1.91	2	0	None
FBgn0030108	X	1.88	2	0	None
FBgn0010269	X	1.56	2	0	None
FBgn0030114	X	1.84	2	0	None
FBgn0028292	X	1.81	2	0	None
FBgn0030122	X	1.68	2	0	None
FBgn0002576	X	1.93	2	1	None
FBgn0040234	X	2.14	2	0	None
FBgn0040235	X	2.14	2	0	None
FBgn0040236	X	1.93	2	0	None
FBgn0030121	X	1.63	2	0	None
FBgn0030120	X	1.63	2	0	None
FBgn0052703	X	1.88	2	0	None
FBgn0030116	X	1.75	2	0	None
FBgn0000077	X	1.75	2	0	None
FBgn0052704	X	1.82	2	0	None
FBgn0030109	X	2.04	2	0	None
FBgn0030102	X	1.86	2	0	None
FBgn0030101	X	2.0	2	0	None
FBgn0030097	X	2.23	2	0	None
FBgn0030096	X	1.79	2	0	None
FBgn0040931	X	1.75	2	0	None
FBgn0014868	X	1.61	2	0	None
FBgn0030092	X	1.81	2	0	None
FBgn0030090	X	2.32	2	0	None
FBgn0004856	X	1.72	2	0	None
FBgn0030087	X	1.93	2	0	None
FBgn0030081	X	2.23	2	0	None
FBgn0030078	X	1.98	2	0	None
FBgn0030077	X	2.12	2	1	None
FBgn0026149	X	1.82	2	1	None
FBgn0030136	X	2.02	2	0	None
FBgn0001186	X	2.18	2	0	None
FBgn0030141	X	1.82	2	0	None
FBgn0027084	X	1.96	2	0	None
FBgn0052699	X	2.07	2	1	None
FBgn0052702	X	2.09	2	0	None
FBgn0030137	X	1.96	2	0	None
FBgn0028327	X	2.05	2	0	None
FBgn0000233	X	1.84	2	0	None
FBgn0020378	X	1.81	2	1	None
FBgn0052698	X	2.0	2	1	None
FBgn0026415	X	1.88	2	1	None
FBgn0030148	X	1.82	2	0	None
FBgn0030164	X	1.75	2	0	None
FBgn0052694	X	1.86	2	0	None
FBgn0030170	X	2.02	2	0	None
FBgn0004045	X	2.11	2	0	None
FBgn0052693	X	1.79	2	0	None
FBgn0030174	X	1.88	2	0	None
FBgn0005391	X	1.88	2	0	None
FBgn0030167	X	2.14	2	0	None
FBgn0030163	X	1.82	2	0	None
FBgn0030177	X	1.84	2	0	None
FBgn0030181	X	1.81	2	0	None
FBgn0052690	X	2.0	2	0	None
FBgn0028342	X	1.79	2	0	None
FBgn0030189	X	1.91	2	0	None
FBgn0028480	X	1.79	2	0	None
FBgn0030195	X	1.88	2	0	None
FBgn0000711	X	1.72	2	1	None
FBgn0030200	X	1.93	2	1	None
FBgn0030206	X	1.66	2	0	None
FBgn0030208	X	1.91	2	0	None
FBgn0052687	X	1.93	2	0	None
FBgn0030207	X	1.77	2	0	None
FBgn0030204	X	1.7	2	0	None
FBgn0052683	X	2.0	2	1	None
FBgn0030202	X	1.84	2	0	None
FBgn0030196	X	1.95	2	0	None
FBgn0052681	X	1.75	2	0	None
FBgn0052686	X	1.66	2	0	None
FBgn0052679	X	1.68	2	0	None
FBgn0028331	X	1.86	2	1	None
FBgn0030191	X	2.0	2	0	None
FBgn0011770	X	1.93	2	0	None
FBgn0040942	X	1.82	2	1	None
FBgn0030187	X	2.12	2	0	None
FBgn0040941	X	2.0	2	0	None
FBgn0030186	X	1.68	2	0	None
FBgn0030183	X	1.82	2	0	None
FBgn0030178	X	1.93	2	0	None
FBgn0052685	X	1.86	2	0	None
FBgn0067052	X	2.21	2	0	None
FBgn0030217	X	2.21	2	0	None
FBgn0030223	X	1.98	2	0	None
FBgn0052677	X	2.09	2	0	None
FBgn0003204	X	1.96	2	0	None
FBgn0030228	X	2.21	2	1	None
FBgn0052672	X	1.98	2	0	None
FBgn0052675	X	2.27	2	0	None
FBgn0030230	X	2.09	2	1	None
FBgn0052676	X	2.02	2	0	None
FBgn0030224	X	1.96	2	0	None
FBgn0052673	X	2.0	2	0	None
FBgn0030222	X	2.04	2	0	None
FBgn0030221	X	2.18	2	0	None
FBgn0030218	X	2.12	2	0	None
FBgn0001206	X	1.95	2	0	None
FBgn0030215	X	2.04	2	0	None
FBgn0030538	X	2.04	2	0	None
FBgn0052525	X	2.35	2	0	None
FBgn0052520	X	2.42	2	0	None
FBgn0030151	X	1.7	2	0	None
FBgn0017418	X	2.21	2	0	None
FBgn0030887	X	2.04	2	0	None
FBgn0030892	X	1.68	2	0	None
FBgn0031115	X	1.95	2	0	None
FBgn0003380	X	1.88	2	1	None
FBgn0003464	X	3.04	3	0	gain
FBgn0029588	X	2.53	3	0	gain
FBgn0030657	X	1.93	2	0	None
FBgn0029941	X	1.91	2	0	None
FBgn0016038	X	0.88	1	0	loss
FBgn0003189	X	3.03	3	0	gain
FBgn0052495	X	4.27	4	0	gain
FBgn0052568	X	2.14	2	0	None
FBgn0052656	X	1.91	2	0	None
FBgn0023531	X	2.67	3	0	gain
FBgn0000117	X	2.58	3	0	gain
FBgn0010329	X	1.86	2	1	None
FBgn0011754	X	0.92	1	0	loss
FBgn0030545	X	1.86	2	0	None
FBgn0026713	X	1.91	2	0	None
FBgn0030552	X	1.75	2	0	None
FBgn0030554	X	1.73	2	0	None
FBgn0260482	X	1.77	2	0	None
FBgn0030558	X	2.05	2	0	None
FBgn0002917	X	1.66	2	0	None
FBgn0030562	X	1.72	2	1	None
FBgn0030559	X	2.0	2	0	None
FBgn0030556	X	1.88	2	0	None
FBgn0030555	X	1.68	2	0	None
FBgn0030551	X	1.81	2	0	None
FBgn0040153	X	1.89	2	0	None
FBgn0003053	X	1.84	2	0	None
FBgn0025739	X	1.66	2	0	None
FBgn0029718	X	1.73	2	0	None
FBgn0022942	X	1.88	2	0	None
FBgn0029720	X	1.89	2	0	None
FBgn0029719	X	1.82	2	0	None
FBgn0025615	X	1.68	2	0	None
FBgn0011277	X	1.68	2	0	None
FBgn0025612	X	1.49	1	0	loss
FBgn0025613	X	1.52	2	0	None
FBgn0029717	X	1.79	2	0	None
FBgn0031126	X	1.98	2	1	None
FBgn0031127	X	2.18	2	0	None
FBgn0031128	X	2.55	3	0	gain
FBgn0019929	X	1.88	2	0	None
FBgn0030157	X	2.0	2	0	None
FBgn0030158	X	1.81	2	0	None
FBgn0030159	X	1.89	2	0	None
FBgn0030160	X	1.72	2	0	None
FBgn0030162	X	1.81	2	0	None
FBgn0030161	X	1.88	2	1	None
FBgn0030156	X	1.77	2	0	None
FBgn0052695	X	1.88	2	0	None
FBgn0024807	X	1.86	2	0	None
FBgn0053502	X	2.88	3	0	gain
FBgn0052819	X	2.32	2	0	None
FBgn0040028	X	2.76	3	0	gain
FBgn0052820	X	2.83	3	0	gain
FBgn0027588	X	1.96	2	0	None
FBgn0260484	X	2.07	2	0	None
FBgn0021738	X	1.98	2	1	None
FBgn0029679	X	2.05	2	0	None
FBgn0053221	X	1.79	2	0	None
FBgn0031195	X	1.93	2	0	None
FBgn0031197	X	2.04	2	0	None
FBgn0031196	X	1.95	2	0	None
FBgn0031194	X	2.27	2	0	None
FBgn0030715	X	1.93	2	0	None
FBgn0030717	X	1.84	2	0	None
FBgn0000611	X	1.89	2	0	None
FBgn0030720	X	2.04	2	0	None
FBgn0030721	X	2.23	2	0	None
FBgn0030723	X	2.25	2	0	None
FBgn0030725	X	2.16	2	0	None
FBgn0028397	X	2.35	2	0	None
FBgn0030724	X	2.14	2	0	None
FBgn0030722	X	2.07	2	0	None
FBgn0003969	X	2.11	2	0	None
FBgn0030719	X	1.88	2	0	None
FBgn0030718	X	1.84	2	0	None
FBgn0030716	X	1.81	2	0	None
FBgn0053236	X	74.04	74	0	gain
FBgn0053237	X	113.5	114	0	gain
FBgn0053238	X	136.58	137	0	gain
FBgn0053239	X	164.74	165	0	gain
FBgn0053240	X	182.64	183	0	gain
FBgn0053241	X	186.83	187	0	gain
FBgn0053242	X	193.52	194	0	gain
FBgn0053243	X	164.73	165	0	gain
FBgn0053244	X	153.03	153	0	gain
FBgn0053245	X	133.33	133	0	gain
FBgn0053246	X	110.73	111	0	gain
FBgn0053247	X	79.12	79	0	gain
FBgn0031089	X	2.23	2	0	None
FBgn0031092	X	1.63	2	0	None
FBgn0031094	X	1.77	2	0	None
FBgn0031097	X	1.58	2	0	None
FBgn0022770	X	1.73	2	0	None
FBgn0015789	X	1.82	2	0	None
FBgn0031099	X	1.88	2	1	None
FBgn0031098	X	1.81	2	0	None
FBgn0003654	X	1.96	2	0	None
FBgn0053498	X	4.35	4	0	gain
FBgn0053499	X	6.16	6	0	gain
FBgn0053487	X	6.34	6	0	gain
FBgn0052823	X	6.69	7	0	gain
FBgn0053496	X	5.5	6	0	gain
FBgn0053497	X	5.47	5	0	gain
FBgn0053491	X	3.72	4	0	gain
FBgn0067861	X	2.21	2	0	None
FBgn0000084	X	1.79	2	0	None
FBgn0031093	X	1.72	2	0	None
FBgn0031091	X	1.89	2	0	None
FBgn0031090	X	2.53	3	0	gain
FBgn0030759	X	1.79	2	0	None
FBgn0061200	X	1.75	2	0	None
FBgn0025743	X	1.96	2	0	None
FBgn0030764	X	3.63	4	0	gain
FBgn0030763	X	3.35	3	0	gain
FBgn0030761	X	2.07	2	0	None
FBgn0015615	X	1.95	2	0	None
FBgn0011826	X	1.81	2	0	None
FBgn0011742	X	1.82	2	0	None
FBgn0030757	X	1.75	2	0	None
FBgn0030756	X	1.81	2	0	None
FBgn0031201	X	2.16	2	0	None
FBgn0052580	X	3.17	3	0	gain
FBgn0053513	X	4.35	4	1	gain
FBgn0053542	X	1.86	2	0	None
FBgn0030018	X	2.21	2	0	None
FBgn0004648	X	0.99	1	0	loss
FBgn0029723	X	2.27	2	1	None
FBgn0053548	X	2.05	2	0	None
FBgn0029518	X	1.13	1	0	loss
FBgn0053557	X	1.79	2	0	None
FBgn0002873	X	2.07	2	0	None
FBgn0004102	X	2.27	2	1	None
FBgn0003950	X	2.07	2	0	None
FBgn0000259	X	1.98	2	0	None
FBgn0000427	X	1.88	2	0	None
FBgn0029676	X	2.18	2	1	None
FBgn0005427	X	1.03	1	0	loss
FBgn0052576	X	4.46	4	0	gain
FBgn0052602	X	2.12	2	0	None
FBgn0000042	X	2.96	3	0	gain
FBgn0004227	X	1.91	2	0	None
FBgn0004924	X	1.54	2	0	None
FBgn0004169	X	2.97	3	0	gain
FBgn0000028	X	2.25	2	0	None
FBgn0022710	X	2.07	2	0	None
FBgn0003218	X	2.85	3	1	gain
FBgn0031016	X	2.02	2	1	None
FBgn0041210	X	3.26	3	1	gain
FBgn0028341	X	1.88	2	1	None
FBgn0029870	X	1.95	2	0	None
FBgn0030641	X	1.86	2	1	None
FBgn0029736	X	2.18	2	0	None
FBgn0030662	X	2.05	2	0	None
FBgn0000542	X	2.05	2	0	None
FBgn0030844	X	1.84	2	0	None
FBgn0052547	X	2.14	2	0	None
FBgn0031039	X	1.81	2	0	None
FBgn0031038	X	1.81	2	0	None
FBgn0053639	X	2.18	2	1	None
FBgn0029948	X	2.09	2	0	None
FBgn0065101	X	3.22	3	0	gain
FBgn0065046	X	1.96	2	1	None
FBgn0065071	X	1.96	2	0	None
FBgn0053664	X	1.86	2	0	None
FBgn0053665	X	1.81	2	0	None
FBgn0053666	X	2.0	2	1	None
FBgn0053667	X	2.09	2	0	None
FBgn0053668	X	2.12	2	0	None
FBgn0053669	X	1.82	2	0	None
FBgn0064123	X	2.07	2	0	None
FBgn0031159	X	2.07	2	0	None
FBgn0029859	X	1.89	2	0	None
FBgn0029860	X	1.72	2	0	None
FBgn0029504	X	1.96	2	1	None
FBgn0065095	X	2.69	3	0	gain
FBgn0001624	X	2.11	2	0	None
FBgn0065084	X	2.21	2	0	None
FBgn0064116	X	3.43	3	0	gain
FBgn0064117	X	3.43	3	0	gain
FBgn0065057	X	4.04	4	0	gain
FBgn0029890	X	1.75	2	0	None
FBgn0029891	X	1.73	2	0	None
FBgn0029888	X	1.93	2	0	None
FBgn0025643	X	1.95	2	0	None
FBgn0027358	X	1.79	2	0	None
FBgn0031041	X	1.79	2	0	None
FBgn0024251	X	3.13	3	0	gain
FBgn0024182	X	3.13	3	0	gain
FBgn0052652	X	2.18	2	0	None
FBgn0066304	X	3.58	4	0	gain
FBgn0066303	X	3.58	4	0	gain
FBgn0002709	X	1.88	2	0	None
FBgn0028581	X	1.89	2	0	None
FBgn0047095	X	4.05	4	0	gain
FBgn0083167	X	1.68	2	0	None
FBgn0030117	X	1.86	2	0	None
FBgn0052500	X	2.21	2	0	None
FBgn0052803	X	2.76	3	0	gain
FBgn0031191	X	2.25	2	0	None
FBgn0025388	X	1.65	2	0	None
FBgn0025387	X	1.54	2	0	None
FBgn0000152	X	2.39	2	0	None
FBgn0030778	X	2.32	2	0	None
FBgn0004047	X	2.96	3	0	gain
FBgn0014464	X	2.07	2	0	None
FBgn0025632	X	2.55	3	0	gain
FBgn0011837	X	15.38	15	0	gain
FBgn0053963	X	1.84	2	0	None
FBgn0003028	X	2.21	2	0	None
FBgn0004828	X	1.59	2	0	None
FBgn0053517	X	2.07	2	0	None
FBgn0030863	X	2.12	2	0	None
FBgn0052857	X	3.03	3	0	gain
FBgn0004050	X	1.61	2	0	None
FBgn0030522	X	3.13	3	0	gain
FBgn0000459	X	2.35	2	0	None
FBgn0015773	X	1.91	2	0	None
FBgn0026433	X	1.88	2	0	None
FBgn0024941	X	2.0	2	1	None
FBgn0020381	X	1.12	1	0	loss
FBgn0013720	X	1.59	2	0	None
FBgn0003638	X	0.97	1	1	loss
FBgn0021764	X	0.94	1	0	loss
FBgn0029854	X	1.7	2	0	None
FBgn0024983	X	0.83	1	0	loss
FBgn0026086	X	3.2	3	0	gain
FBgn0003300	X	2.37	2	0	None
FBgn0053082	X	0.96	1	1	loss
FBgn0026575	X	4.39	4	1	gain
FBgn0025637	X	0.69	1	0	loss
FBgn0030898	X	2.12	2	0	None
FBgn0052625	X	2.99	3	0	gain
FBgn0010240	X	2.25	2	0	None
FBgn0029526	X	0.92	1	0	loss
FBgn0003366	X	1.66	2	0	None
FBgn0030984	X	2.05	2	0	None
FBgn0024250	X	2.0	2	0	None
FBgn0030336	X	1.75	2	0	None
FBgn0000719	X	2.05	2	1	None
FBgn0026749	X	2.9	3	0	gain
FBgn0029128	X	1.31	1	1	loss
FBgn0029589	X	3.45	3	0	gain
FBgn0030581	X	2.11	2	1	None
FBgn0030874	X	2.57	3	0	gain
FBgn0030262	X	1.72	2	0	None
FBgn0004643	X	2.78	3	0	gain
FBgn0029836	X	2.02	2	0	None
FBgn0040344	X	0.94	1	0	loss
FBgn0030542	X	2.09	2	1	None
FBgn0014903	X	0.88	1	1	loss
FBgn0029608	X	1.91	2	0	None
FBgn0030897	X	2.39	2	0	None
FBgn0054015	X	3.33	3	0	gain
FBgn0054026	X	2.07	2	0	None
FBgn0054028	X	1.96	2	1	None
FBgn0054052	X	2.23	2	0	None
FBgn0052529	X	4.0	4	1	gain
FBgn0039966	X	2.0	2	0	None
FBgn0025837	X	0.0	0	1	loss
FBgn0025836	X	0.74	1	1	loss
FBgn0025835	X	1.01	1	0	loss
FBgn0003559	X	2.83	3	0	gain
FBgn0040514	X	2.94	3	0	gain
FBgn0039943	X	2.85	3	0	gain
FBgn0039942	X	2.07	2	0	None
FBgn0039941	X	2.09	2	0	None
FBgn0040031	X	1.81	2	0	None
FBgn0039965	X	1.93	2	0	None
FBgn0083940	X	2.07	2	1	None
FBgn0083956	X	1.77	2	0	None
FBgn0083979	X	2.07	2	1	None
FBgn0083981	X	1.91	2	0	None
FBgn0016976	X	2.04	2	1	None
FBgn0016975	X	2.04	2	1	None
FBgn0044872	X	2.07	2	0	None
FBgn0083994	X	1.88	2	0	None
FBgn0069973	X	1.84	2	0	None
FBgn0069938	X	1.72	2	0	None
FBgn0082999	X	1.84	2	0	None
FBgn0082924	X	1.81	2	0	None
FBgn0039946	X	2.9	3	0	gain
FBgn0083010	X	1.89	2	0	None
FBgn0082997	X	2.0	2	0	None
FBgn0083009	X	1.86	2	0	None
FBgn0083041	X	1.81	2	0	None
FBgn0039944	X	2.69	3	0	gain
FBgn0083040	X	1.86	2	0	None
FBgn0058469	X	0.02	0	0	loss
FBgn0039945	X	2.74	3	0	gain
FBgn0083001	X	1.91	2	0	None
FBgn0083008	X	1.84	2	0	None
FBgn0083012	X	1.84	2	0	None
FBgn0083000	X	1.86	2	0	None
FBgn0083013	X	1.91	2	0	None
FBgn0083011	X	1.91	2	0	None
FBgn0083042	X	1.84	2	0	None
FBgn0083027	X	1.63	2	0	None
FBgn0082998	X	1.82	2	0	None
FBgn0083007	X	1.77	2	0	None
FBgn0085340	X	1.88	2	0	None
FBgn0085349	X	0.97	1	1	loss
FBgn0085350	X	0.76	1	0	loss
FBgn0085351	X	0.65	1	0	loss
FBgn0085352	X	2.02	2	0	None
FBgn0085353	X	3.17	3	0	gain
FBgn0085354	X	1.84	2	1	None
FBgn0085356	X	2.09	2	0	None
FBgn0085357	X	2.09	2	0	None
FBgn0085358	X	2.32	2	0	None
FBgn0085359	X	2.37	2	0	None
FBgn0085360	X	2.25	2	0	None
FBgn0085361	X	2.25	2	0	None
FBgn0085362	X	1.95	2	0	None
FBgn0085366	X	2.05	2	0	None
FBgn0085367	X	2.18	2	0	None
FBgn0085377	X	1.95	2	0	None
FBgn0085387	X	1.98	2	1	None
FBgn0085430	X	1.93	2	0	None
FBgn0085437	X	2.04	2	0	None
FBgn0085440	X	3.22	3	0	gain
FBgn0085443	X	2.27	2	1	None
FBgn0085446	X	2.12	2	1	None
FBgn0085451	X	2.23	2	0	None
FBgn0085464	X	2.02	2	0	None
FBgn0085478	X	3.08	3	1	gain
FBgn0085479	X	1.91	2	0	None
FBgn0085521	X	3.5	4	0	gain
FBgn0085819	X	16.96	17	0	gain
FBgn0085693	X	2.65	3	0	gain
FBgn0085771	X	0.0	0	0	loss
FBgn0085765	X	4.78	5	0	gain
FBgn0085813	X	90.78	91	0	gain
FBgn0086042	X	4.39	4	0	gain
FBgn0086043	X	1.77	2	0	None
FBgn0086044	X	1.84	2	1	None
FBgn0086045	X	1.95	2	0	None
FBgn0086046	X	2.05	2	0	None
FBgn0086047	X	2.02	2	0	None
FBgn0086048	X	4.07	4	0	gain
FBgn0086049	X	3.88	4	0	gain
FBgn0086367	X	1.75	2	0	None
FBgn0086368	X	1.19	1	0	loss
FBgn0086384	X	1.73	2	0	None
FBgn0086448	X	2.19	2	0	None
FBgn0086450	X	1.91	2	1	None
FBgn0086558	X	2.19	2	0	None
FBgn0086602	X	1.96	2	0	None
FBgn0086666	X	1.54	2	0	None
FBgn0086667	X	0.9	1	0	loss
FBgn0086668	X	1.98	2	0	None
FBgn0086671	X	1.82	2	0	None
FBgn0086674	X	2.97	3	0	gain
FBgn0086675	X	3.4	3	1	gain
FBgn0086693	X	1.91	2	0	None
FBgn0086778	X	2.04	2	0	None
FBgn0086782	X	4.23	4	1	gain
FBgn0087008	X	1.66	2	0	None
FBgn0250731	X	20.27	20	0	gain
FBgn0250788	X	2.05	2	1	None
FBgn0250862	X	3.13	3	0	gain
FBgn0250869	X	1.89	2	0	None
FBgn0250871	X	1.93	2	0	None
FBgn0250874	X	3.79	4	0	gain
FBgn0250904	X	1.93	2	0	None
FBgn0259098	X	2.05	2	0	None
FBgn0259101	X	1.86	2	1	None
FBgn0259108	X	1.66	2	0	None
FBgn0259110	X	1.95	2	0	None
FBgn0259143	X	1.77	2	0	None
FBgn0259149	X	1.75	2	0	None
FBgn0259150	X	1.95	2	0	None
FBgn0259162	X	2.11	2	0	None
FBgn0259166	X	1.66	2	0	None
FBgn0259168	X	2.88	3	0	gain
FBgn0259170	X	2.14	2	1	None
FBgn0259171	X	3.08	3	0	gain
FBgn0259188	X	1.89	2	0	None
FBgn0259189	X	1.75	2	0	None
FBgn0259190	X	1.88	2	0	None
FBgn0259195	X	1.91	2	0	None
FBgn0259196	X	2.53	3	0	gain
FBgn0259198	X	2.04	2	0	None
FBgn0259204	X	1.93	2	0	None
FBgn0259223	X	1.86	2	0	None
FBgn0259228	X	1.77	2	0	None
FBgn0259231	X	2.21	2	0	None
FBgn0259241	X	2.02	2	0	None
FBgn0259242	X	2.05	2	0	None
FBgn0259245	X	1.81	2	0	None
FBgn0259677	X	2.09	2	0	None
FBgn0259680	X	2.04	2	0	None
FBgn0259699	X	2.28	2	0	None
FBgn0259700	X	2.28	2	0	None
FBgn0259722	X	1.01	1	0	loss
FBgn0259734	X	2.37	2	1	None
FBgn0259741	X	1.96	2	1	None
FBgn0259789	X	2.09	2	0	None
FBgn0259834	X	2.32	2	0	None
FBgn0259918	X	0.65	1	0	loss
FBgn0259923	X	2.23	2	0	None
FBgn0259926	X	1.79	2	0	None
FBgn0259927	X	2.0	2	0	None
FBgn0259993	X	1.56	2	0	None
FBgn0259994	X	1.95	2	1	None
FBgn0260006	X	2.12	2	0	None
FBgn0260225	X	0.16	0	1	loss
FBgn0260238	X	3.13	3	0	gain
FBgn0260400	X	1.01	1	1	loss
FBgn0260658	X	1.72	2	0	None
FBgn0260747	X	2.07	2	0	None
FBgn0260748	X	1.91	2	0	None
FBgn0260753	X	2.07	2	1	None
FBgn0260771	X	1.61	2	0	None
FBgn0260780	X	1.72	2	0	None
FBgn0260789	X	1.81	2	0	None
FBgn0260812	X	0.73	1	0	loss
FBgn0260855	X	0.94	1	0	loss
FBgn0260858	X	1.54	2	0	None
FBgn0260867	X	2.18	2	0	None
FBgn0260868	X	2.23	2	0	None
FBgn0260869	X	2.34	2	0	None
FBgn0260870	X	1.93	2	0	None
FBgn0260871	X	2.32	2	0	None
FBgn0260873	X	2.27	2	0	None
FBgn0260938	X	2.12	2	0	None
FBgn0260970	X	2.16	2	0	None
FBgn0260971	X	1.84	2	0	None
FBgn0260986	X	4.16	4	0	gain
FBgn0261085	X	3.04	3	0	gain
FBgn0261244	X	3.12	3	0	gain
FBgn0261245	X	2.34	2	0	None
FBgn0261260	X	1.82	2	1	None
FBgn0261277	X	2.0	2	0	None
FBgn0261284	X	2.04	2	0	None
FBgn0261444	X	0.97	1	1	loss
FBgn0261446	X	1.08	1	0	loss
FBgn0261461	X	2.94	3	1	gain
FBgn0261522	X	1.65	2	0	None
FBgn0261524	X	2.99	3	0	gain
FBgn0261548	X	3.27	3	1	gain
FBgn0261549	X	2.05	2	1	None
FBgn0261570	X	1.93	2	0	None
FBgn0261573	X	1.68	2	0	None
FBgn0261592	X	1.93	2	0	None
FBgn0261593	X	2.0	2	0	None
FBgn0261609	X	3.29	3	0	gain
FBgn0261610	X	1.82	2	0	None
FBgn0261615	X	2.04	2	0	None
FBgn0261616	X	2.09	2	0	None
FBgn0261617	X	1.88	2	0	None
FBgn0261624	X	2.3	2	0	None
FBgn0261675	X	2.42	2	1	None
FBgn0261703	X	1.91	2	1	None
FBgn0261710	X	1.59	2	0	None
FBgn0261791	X	3.61	4	0	gain
FBgn0261793	X	2.18	2	0	None
FBgn0261803	X	1.65	2	0	None
FBgn0261811	X	4.34	4	0	gain
FBgn0261834	X	1.98	2	0	None
FBgn0261835	X	1.93	2	0	None
FBgn0261848	X	1.89	2	0	None
FBgn0261849	X	2.11	2	0	None
FBgn0261873	X	2.19	2	1	None
FBgn0261927	X	1.75	2	0	None
FBgn0261930	X	1.01	1	0	loss
FBgn0261931	X	1.88	2	0	None
FBgn0261954	X	2.92	3	1	gain
FBgn0261955	X	1.68	2	0	None
FBgn0262101	X	2.09	2	1	None
FBgn0262108	X	3.54	4	0	gain
FBgn0262111	X	2.16	2	1	None
FBgn0262163	X	1.96	2	0	None
FBgn0262178	X	3.19	3	0	gain
FBgn0262181	X	2.09	2	0	None
FBgn0262187	X	2.19	2	0	None
FBgn0262201	X	2.05	2	0	None
FBgn0262210	X	1.86	2	0	None
FBgn0262216	X	2.14	2	0	None
FBgn0262222	X	3.08	3	0	gain
FBgn0262228	X	2.02	2	0	None
FBgn0262235	X	1.73	2	0	None
FBgn0262237	X	2.07	2	0	None
FBgn0262251	X	2.05	2	0	None
FBgn0262263	X	2.02	2	0	None
FBgn0262266	X	1.04	1	0	loss
FBgn0262279	X	1.77	2	0	None
FBgn0262282	X	1.79	2	0	None
FBgn0262283	X	1.84	2	0	None
FBgn0262297	X	3.24	3	0	gain
FBgn0262301	X	2.0	2	1	None
FBgn0262314	X	2.21	2	1	None
FBgn0262335	X	1.93	2	0	None
FBgn0262338	X	2.0	2	0	None
FBgn0262339	X	1.95	2	0	None
FBgn0262341	X	2.02	2	0	None
FBgn0262369	X	1.89	2	0	None
FBgn0262390	X	2.11	2	0	None
FBgn0262395	X	2.07	2	0	None
FBgn0262409	X	2.0	2	0	None
FBgn0262421	X	2.02	2	0	None
FBgn0262426	X	2.04	2	0	None
FBgn0262433	X	2.18	2	0	None
FBgn0262454	X	2.14	2	0	None
FBgn0262485	X	2.16	2	0	None
FBgn0262486	X	2.09	2	0	None
FBgn0262487	X	2.25	2	0	None
FBgn0262534	X	1.96	2	0	None
FBgn0262536	X	2.46	2	0	None
FBgn0262575	X	1.93	2	0	None
FBgn0262606	X	1.96	2	0	None
FBgn0262607	X	2.11	2	0	None
FBgn0262608	X	1.5	2	0	None
FBgn0262609	X	1.47	1	0	loss
FBgn0262610	X	2.0	2	0	None
FBgn0262611	X	1.72	2	0	None
FBgn0262612	X	1.82	2	0	None
FBgn0262656	X	2.09	2	1	None
FBgn0262682	X	3.52	4	0	gain
FBgn0262685	X	2.0	2	0	None
FBgn0262686	X	2.02	2	0	None
FBgn0262687	X	1.88	2	0	None
FBgn0262699	X	1.91	2	1	None
FBgn0262730	X	2.99	3	1	gain
FBgn0262734	X	2.09	2	0	None
FBgn0262735	X	2.44	2	0	None
FBgn0262738	X	1.73	2	1	None
FBgn0262740	X	2.23	2	0	None
FBgn0262810	X	1.1	1	0	loss
FBgn0262811	X	1.15	1	0	loss
FBgn0262822	X	2.16	2	0	None
FBgn0262827	X	1.89	2	0	None
FBgn0262828	X	1.89	2	0	None
FBgn0262847	X	2.09	2	0	None
FBgn0262848	X	2.04	2	0	None
FBgn0262849	X	0.55	1	0	loss
FBgn0262850	X	0.69	1	1	loss
FBgn0262851	X	0.96	1	1	loss
FBgn0262852	X	1.27	1	0	loss
FBgn0262853	X	1.19	1	0	loss
FBgn0262866	X	2.11	2	0	None
FBgn0262874	X	2.42	2	0	None
FBgn0262900	X	2.8	3	0	gain
FBgn0262905	X	1.03	1	0	loss
FBgn0262945	X	2.02	2	0	None
FBgn0262967	X	1.56	2	0	None
FBgn0262968	X	1.65	2	0	None
FBgn0262976	X	1.79	2	0	None
FBgn0262979	X	1.72	2	0	None
FBgn0262980	X	1.91	2	0	None
FBgn0262981	X	1.75	2	0	None
FBgn0262989	X	1.98	2	0	None
FBgn0262990	X	1.86	2	0	None
FBgn0262991	X	1.75	2	0	None
FBgn0263005	X	2.99	3	0	gain
FBgn0263072	X	1.96	2	0	None
FBgn0263111	X	2.16	2	1	None
FBgn0263132	X	1.66	2	0	None
FBgn0263207	X	12.12	12	0	gain
FBgn0263208	X	8.6	9	1	gain
FBgn0263209	X	11.82	12	0	gain
FBgn0263210	X	9.22	9	0	gain
FBgn0263211	X	10.48	10	0	gain
FBgn0263212	X	10.53	11	0	gain
FBgn0263213	X	10.05	10	0	gain
FBgn0263214	X	8.0	8	0	gain
FBgn0263215	X	1.26	1	1	loss
FBgn0263216	X	2.11	2	0	None
FBgn0263220	X	2.07	2	1	None
FBgn0263237	X	1.89	2	0	None
FBgn0263257	X	2.37	2	1	None
FBgn0263258	X	2.07	2	0	None
FBgn0263415	X	1.98	2	0	None
FBgn0263457	X	2.69	3	0	gain
FBgn0263475	X	1.72	2	0	None
FBgn0263502	X	2.09	2	0	None
FBgn0263503	X	1.75	2	0	None
FBgn0263504	X	1.81	2	0	None
FBgn0263505	X	3.88	4	0	gain
FBgn0263506	X	2.04	2	0	None
FBgn0263507	X	1.79	2	0	None
FBgn0263509	X	1.82	2	1	None
FBgn0263511	X	1.88	2	0	None
FBgn0263512	X	1.91	2	1	None
FBgn0263514	X	1.96	2	0	None
FBgn0263516	X	2.02	2	0	None
FBgn0263519	X	1.66	2	0	None
FBgn0263530	X	1.81	2	0	None
FBgn0263531	X	2.27	2	0	None
FBgn0263532	X	1.7	2	0	None
FBgn0263534	X	1.03	1	0	loss
FBgn0263538	X	1.7	2	0	None
FBgn0263542	X	2.41	2	0	None
FBgn0263545	X	1.58	2	0	None
FBgn0263548	X	1.54	2	0	None
FBgn0263552	X	0.9	1	0	loss
FBgn0263559	X	2.14	2	0	None
FBgn0263563	X	2.19	2	0	None
FBgn0263567	X	0.76	1	0	loss
FBgn0263571	X	3.79	4	0	gain
FBgn0263578	X	1.75	2	0	None
FBgn0263589	X	1.81	2	0	None
FBgn0263590	X	1.93	2	0	None
FBgn0263627	X	3.54	4	0	gain
FBgn0263628	X	1.84	2	0	None
FBgn0263630	X	1.81	2	0	None
FBgn0263631	X	2.12	2	0	None
FBgn0263665	X	2.12	2	1	None
FBgn0263705	X	2.09	2	0	None
FBgn0263706	X	2.21	2	0	None
FBgn0263747	X	2.16	2	0	None
FBgn0263748	X	2.05	2	0	None
FBgn0263769	X	1.73	2	0	None
FBgn0263772	X	1.93	2	0	None
FBgn0263778	X	2.16	2	0	None
FBgn0263829	X	2.14	2	1	None
FBgn0263830	X	1.88	2	0	None
FBgn0263968	X	2.07	2	1	None
FBgn0263987	X	1.88	2	1	None
FBgn0263993	X	2.12	2	1	None
FBgn0263994	X	2.12	2	0	None
FBgn0263997	X	1.91	2	1	None
FBgn0264077	X	2.55	3	0	gain
FBgn0264078	X	2.19	2	0	None
FBgn0264090	X	1.91	2	1	None
FBgn0264255	X	2.41	2	1	None
FBgn0264268	X	1.7	2	0	None
FBgn0264270	X	2.09	2	0	None
FBgn0264309	X	5.91	6	0	gain
FBgn0264380	X	2.21	2	0	None
FBgn0264381	X	3.12	3	0	gain
FBgn0264382	X	2.02	2	0	None
FBgn0264383	X	1.7	2	0	None
FBgn0264384	X	2.3	2	1	None
FBgn0264385	X	2.05	2	0	None
FBgn0264386	X	2.02	2	1	None
FBgn0264389	X	1.96	2	0	None
FBgn0264390	X	2.12	2	0	None
FBgn0264393	X	1.84	2	0	None
FBgn0264394	X	1.88	2	0	None
FBgn0264395	X	1.95	2	0	None
FBgn0264444	X	2.16	2	0	None
FBgn0264445	X	0.97	1	0	loss
FBgn0264446	X	2.71	3	0	gain
FBgn0264449	X	0.88	1	1	loss
FBgn0264500	X	1.81	2	0	None
FBgn0264502	X	2.12	2	0	None
FBgn0264503	X	1.73	2	1	None
FBgn0264507	X	1.08	1	0	loss
FBgn0264509	X	1.68	2	0	None
FBgn0264542	X	1.91	2	0	None
FBgn0264562	X	2.5	2	1	None
FBgn0264598	X	1.81	2	0	None
FBgn0264674	X	2.04	2	0	None
FBgn0264675	X	1.84	2	1	None
FBgn0264676	X	1.89	2	0	None
FBgn0264677	X	2.11	2	0	None
FBgn0264678	X	10.76	11	0	gain
FBgn0264691	X	1.91	2	0	None
FBgn0264713	X	2.92	3	0	gain
FBgn0264738	X	2.44	2	0	None
FBgn0264739	X	2.46	2	0	None
FBgn0264786	X	1.88	2	0	None
FBgn0264818	X	2.25	2	0	None
FBgn0264862	X	2.18	2	0	None
FBgn0264863	X	1.91	2	0	None
FBgn0264893	X	1.95	2	0	None
FBgn0264939	X	3.35	3	0	gain
FBgn0264940	X	2.28	2	0	None
FBgn0264941	X	1.75	2	0	None
FBgn0264942	X	3.2	3	1	gain
FBgn0264948	X	2.25	2	1	None
FBgn0264949	X	2.12	2	0	None
FBgn0264954	X	1.81	2	0	None
FBgn0264955	X	2.16	2	0	None
FBgn0264960	X	2.28	2	0	None
FBgn0264975	X	1.95	2	0	None
FBgn0265139	X	1.79	2	0	None
FBgn0265252	X	4.28	4	0	gain
FBgn0265265	X	1.98	2	0	None
FBgn0265267	X	2.23	2	1	None
FBgn0265362	X	1.52	2	0	None
FBgn0265413	X	2.04	2	0	None
FBgn0265416	X	2.9	3	1	gain
FBgn0265417	X	1.81	2	0	None
FBgn0265428	X	2.09	2	0	None
FBgn0265453	X	2.6	3	0	gain
FBgn0265454	X	2.57	3	0	gain
FBgn0265457	X	1.81	2	1	None
FBgn0265458	X	1.79	2	0	None
FBgn0265464	X	1.91	2	0	None
FBgn0265523	X	7.31	7	0	gain
FBgn0265524	X	2.21	2	0	None
FBgn0265531	X	2.53	3	0	gain
FBgn0265532	X	2.19	2	0	None
FBgn0265533	X	0.0	0	1	loss
FBgn0265534	X	1.77	2	0	None
FBgn0265535	X	1.7	2	0	None
FBgn0265575	X	3.47	3	1	gain
FBgn0265595	X	1.63	2	1	None
FBgn0265596	X	2.12	2	0	None
FBgn0265597	X	2.71	3	1	gain
FBgn0265598	X	2.05	2	0	None
FBgn0265608	X	2.28	2	0	None
FBgn0265609	X	2.8	3	1	gain
FBgn0265610	X	2.74	3	1	gain
FBgn0265611	X	2.18	2	0	None
FBgn0265612	X	2.11	2	0	None
FBgn0265613	X	3.1	3	0	gain
FBgn0265629	X	3.06	3	0	gain
FBgn0265630	X	2.99	3	0	gain
FBgn0265662	X	1.06	1	0	loss
FBgn0265663	X	2.44	2	0	None
FBgn0265664	X	1.79	2	0	None
FBgn0265691	X	3.22	3	1	gain
FBgn0265692	X	1.98	2	0	None
FBgn0265693	X	1.88	2	0	None
FBgn0265694	X	1.89	2	0	None
FBgn0265695	X	2.09	2	0	None
FBgn0265700	X	2.25	2	0	None
FBgn0265701	X	2.3	2	0	None
FBgn0265705	X	2.09	2	0	None
FBgn0265710	X	1.95	2	0	None
FBgn0265717	X	2.21	2	1	None
FBgn0265725	X	1.77	2	0	None
FBgn0265726	X	3.22	3	0	gain
FBgn0265727	X	2.02	2	0	None
FBgn0265749	X	2.44	2	0	None
FBgn0265761	X	2.09	2	0	None
FBgn0265767	X	1.63	2	0	None
FBgn0265784	X	1.81	2	0	None
FBgn0265830	X	5.52	6	0	gain
FBgn0265831	X	3.04	3	0	gain
FBgn0265832	X	3.26	3	0	gain
FBgn0265865	X	3.17	3	0	gain
FBgn0265866	X	2.32	2	0	None
FBgn0265868	X	2.02	2	1	None
FBgn0265869	X	1.89	2	0	None
FBgn0265872	X	0.0	0	1	loss
FBgn0265873	X	0.0	0	1	loss
FBgn0265874	X	1.98	2	0	None
FBgn0265875	X	1.91	2	0	None
FBgn0265901	X	1.88	2	0	None
FBgn0265902	X	2.94	3	0	gain
FBgn0265903	X	1.86	2	0	None
FBgn0265916	X	1.7	2	0	None
FBgn0265918	X	2.34	2	0	None
FBgn0265919	X	2.0	2	0	None
FBgn0265921	X	2.11	2	0	None
FBgn0265922	X	1.91	2	0	None
FBgn0265923	X	2.09	2	0	None
FBgn0265964	X	1.61	2	0	None
FBgn0265965	X	1.19	1	0	loss
FBgn0265966	X	1.08	1	0	loss
FBgn0265967	X	1.82	2	1	None
FBgn0265986	X	1.81	2	1	None
FBgn0265987	X	2.12	2	0	None
FBgn0266000	X	6.04	6	1	gain
FBgn0266005	X	0.85	1	1	loss
FBgn0266019	X	1.66	2	0	None
FBgn0266050	X	2.04	2	0	None
FBgn0266051	X	1.93	2	0	None
FBgn0266052	X	1.98	2	0	None
FBgn0266094	X	2.18	2	0	None
FBgn0266095	X	1.58	2	0	None
FBgn0266096	X	1.95	2	1	None
FBgn0266097	X	1.73	2	0	None
FBgn0266098	X	2.0	2	1	None
FBgn0266102	X	0.88	1	0	loss
FBgn0266114	X	3.06	3	0	gain
FBgn0266115	X	2.16	2	0	None
FBgn0266179	X	1.98	2	0	None
FBgn0266180	X	1.93	2	1	None
FBgn0266182	X	2.32	2	0	None
FBgn0266183	X	2.21	2	1	None
FBgn0266196	X	1.01	1	0	loss
FBgn0266197	X	0.96	1	0	loss
FBgn0266198	X	2.02	2	0	None
FBgn0266199	X	1.88	2	1	None
FBgn0266200	X	1.91	2	0	None
FBgn0266201	X	2.62	3	0	gain
FBgn0266262	X	1.81	2	0	None
FBgn0266263	X	1.79	2	0	None
FBgn0266264	X	1.77	2	0	None
FBgn0266275	X	2.07	2	0	None
FBgn0266276	X	2.04	2	0	None
FBgn0266277	X	2.04	2	0	None
FBgn0266278	X	1.82	2	0	None
FBgn0266279	X	1.84	2	0	None
FBgn0266280	X	1.66	2	0	None
FBgn0266281	X	1.5	2	0	None
FBgn0266284	X	1.45	1	0	loss
FBgn0266348	X	2.12	2	1	None
FBgn0266349	X	1.82	2	0	None
FBgn0266350	X	2.12	2	1	None
FBgn0266351	X	2.27	2	0	None
FBgn0266352	X	3.65	4	0	gain
FBgn0266354	X	2.27	2	0	None
FBgn0266355	X	2.16	2	0	None
FBgn0266361	X	2.02	2	0	None
FBgn0266362	X	2.09	2	0	None
FBgn0266376	X	4.96	5	0	gain
FBgn0266419	X	2.23	2	0	None
FBgn0266421	X	2.02	2	1	None
FBgn0266429	X	1.89	2	1	None
FBgn0266430	X	1.89	2	0	None
FBgn0266431	X	1.95	2	0	None
FBgn0266434	X	2.35	2	0	None
FBgn0266435	X	2.35	2	0	None
FBgn0266457	X	2.25	2	0	None
FBgn0266490	X	1.96	2	0	None
FBgn0266549	X	2.02	2	0	None
FBgn0266568	X	1.4	1	0	loss
FBgn0266569	X	0.97	1	0	loss
FBgn0266570	X	2.0	2	0	None
FBgn0266572	X	0.94	1	0	loss
FBgn0266647	X	1.96	2	0	None
FBgn0266707	X	2.6	3	0	gain
FBgn0266710	X	1.96	2	0	None
FBgn0266731	X	2.37	2	0	None
FBgn0266848	X	1.91	2	0	None
FBgn0267001	X	1.82	2	1	None
FBgn0267020	X	2.34	2	0	None
FBgn0267021	X	1.65	2	0	None
FBgn0267022	X	1.89	2	1	None
FBgn0267029	X	0.94	1	0	loss
FBgn0267030	X	0.85	1	0	loss
FBgn0267031	X	0.97	1	0	loss
FBgn0267032	X	0.96	1	0	loss
FBgn0267033	X	2.53	3	1	gain
FBgn0267034	X	3.2	3	0	gain
FBgn0267035	X	1.79	2	0	None
FBgn0267036	X	1.95	2	0	None
FBgn0267037	X	1.7	2	0	None
FBgn0267038	X	1.82	2	0	None
FBgn0267039	X	1.79	2	0	None
FBgn0267040	X	1.95	2	0	None
FBgn0267041	X	3.12	3	0	gain
FBgn0267042	X	10.39	10	0	gain
FBgn0267043	X	13.42	13	0	gain
FBgn0267044	X	9.35	9	1	gain
FBgn0267045	X	11.75	12	0	gain
FBgn0267046	X	9.29	9	0	gain
FBgn0267047	X	13.58	14	0	gain
FBgn0267048	X	10.97	11	0	gain
FBgn0267049	X	10.55	11	0	gain
FBgn0267050	X	8.37	8	0	gain
FBgn0267051	X	13.26	13	0	gain
FBgn0267052	X	11.31	11	0	gain
FBgn0267053	X	12.05	12	0	gain
FBgn0267054	X	11.06	11	0	gain
FBgn0267055	X	1.98	2	0	None
FBgn0267056	X	2.0	2	0	None
FBgn0267057	X	2.04	2	0	None
FBgn0267058	X	1.88	2	0	None
FBgn0267059	X	2.28	2	0	None
FBgn0267060	X	1.84	2	0	None
FBgn0267061	X	1.56	2	0	None
FBgn0267062	X	2.35	2	0	None
FBgn0267063	X	1.93	2	0	None
FBgn0267064	X	1.82	2	0	None
FBgn0267065	X	1.84	2	0	None
FBgn0267066	X	1.77	2	0	None
FBgn0267067	X	1.77	2	0	None
FBgn0267068	X	2.19	2	0	None
FBgn0267069	X	2.23	2	0	None
FBgn0267070	X	1.95	2	0	None
FBgn0267071	X	2.04	2	0	None
FBgn0267072	X	1.73	2	0	None
FBgn0267073	X	1.66	2	1	None
FBgn0267074	X	1.89	2	0	None
FBgn0267075	X	1.91	2	0	None
FBgn0267076	X	1.88	2	0	None
FBgn0267077	X	1.81	2	1	None
FBgn0267078	X	2.28	2	0	None
FBgn0267079	X	1.86	2	0	None
FBgn0267080	X	1.96	2	0	None
FBgn0267081	X	1.81	2	1	None
FBgn0267082	X	2.0	2	0	None
FBgn0267083	X	1.95	2	0	None
FBgn0267084	X	1.93	2	0	None
FBgn0267085	X	1.81	2	0	None
FBgn0267086	X	1.77	2	0	None
FBgn0267087	X	2.23	2	0	None
FBgn0267088	X	1.72	2	0	None
FBgn0267089	X	1.91	2	0	None
FBgn0267090	X	1.81	2	0	None
FBgn0267091	X	1.91	2	0	None
FBgn0267096	X	2.12	2	0	None
FBgn0267097	X	2.04	2	0	None
FBgn0267098	X	1.89	2	0	None
FBgn0267099	X	2.16	2	0	None
FBgn0267100	X	2.46	2	0	None
FBgn0267101	X	2.23	2	0	None
FBgn0267102	X	2.23	2	0	None
FBgn0267103	X	2.18	2	0	None
FBgn0267161	X	2.04	2	0	None
FBgn0267162	X	1.86	2	0	None
FBgn0267163	X	2.07	2	0	None
FBgn0267164	X	1.73	2	1	None
FBgn0267165	X	1.96	2	0	None
FBgn0267166	X	1.82	2	0	None
FBgn0267167	X	2.11	2	0	None
FBgn0267168	X	2.02	2	0	None
FBgn0267169	X	2.04	2	0	None
FBgn0267170	X	2.27	2	0	None
FBgn0267171	X	1.82	2	0	None
FBgn0267172	X	1.84	2	0	None
FBgn0267173	X	2.35	2	0	None
FBgn0267174	X	2.02	2	0	None
FBgn0267175	X	2.09	2	0	None
FBgn0267176	X	2.5	2	1	None
FBgn0267177	X	2.18	2	1	None
FBgn0267178	X	0.83	1	0	loss
FBgn0267179	X	1.84	2	0	None
FBgn0267180	X	2.07	2	0	None
FBgn0267181	X	1.95	2	0	None
FBgn0267182	X	2.21	2	0	None
FBgn0267183	X	9.98	10	0	gain
FBgn0267184	X	2.34	2	0	None
FBgn0267185	X	2.67	3	1	gain
FBgn0267186	X	2.88	3	0	gain
FBgn0267187	X	2.18	2	0	None
FBgn0267188	X	2.04	2	0	None
FBgn0267189	X	1.96	2	0	None
FBgn0267225	X	2.28	2	0	None
FBgn0267226	X	2.21	2	0	None
FBgn0267227	X	2.18	2	0	None
FBgn0267228	X	2.67	3	0	gain
FBgn0267253	X	2.05	2	1	None
FBgn0267272	X	4.71	5	0	gain
FBgn0267273	X	4.81	5	0	gain
FBgn0267274	X	2.21	2	0	None
FBgn0267275	X	1.88	2	0	None
FBgn0267278	X	1.96	2	0	None
FBgn0267350	X	3.01	3	0	gain
FBgn0267384	X	2.11	2	0	None
FBgn0267442	X	2.12	2	0	None
FBgn0267447	X	0.85	1	0	loss
FBgn0267495	X	1.84	2	0	None
FBgn0267513	X	0.0	0	0	loss
FBgn0267514	X	4.53	5	0	gain
FBgn0267515	X	6.53	7	0	gain
FBgn0267516	X	34.05	34	0	gain
FBgn0267517	X	199.43	199	0	gain
FBgn0267518	X	203.95	204	0	gain
FBgn0267519	X	277.49	277	0	gain
FBgn0267520	X	0.0	0	0	loss
FBgn0267521	X	41.95	42	0	gain
FBgn0267522	X	24.39	24	0	gain
FBgn0267523	X	3.42	3	0	gain
FBgn0267524	X	3.04	3	0	gain
FBgn0267591	X	2.64	3	0	gain
FBgn0267657	X	2.0	2	0	None
FBgn0267704	X	2.07	2	0	None
FBgn0267741	X	0.0	0	1	loss
FBgn0267826	X	3.38	3	0	gain
FBgn0267868	X	1.75	2	0	None
FBgn0267910	X	2.02	2	0	None
FBgn0267911	X	2.46	2	0	None
FBgn0267912	X	1.98	2	0	None
FBgn0267914	X	1.59	2	0	None
FBgn0267930	X	1.84	2	0	None
FBgn0267962	X	1.75	2	0	None
FBgn0267963	X	4.27	4	0	gain
FBgn0267965	X	1.49	1	1	loss
FBgn0267967	X	1.73	2	0	None
FBgn0267969	X	1.95	2	0	None
FBgn0267970	X	0.94	1	0	loss
FBgn0267977	X	1.96	2	0	None
FBgn0278608	X	2.21	2	1	None
FBgn0283429	X	6.05	6	0	gain
FBgn0283430	X	6.53	7	0	gain
FBgn0283431	X	6.12	6	0	gain
FBgn0283432	X	7.24	7	0	gain
FBgn0283433	X	6.71	7	0	gain
FBgn0283434	X	6.48	6	0	gain
FBgn0283451	X	2.6	3	1	gain
FBgn0283469	X	3.04	3	0	gain
FBgn0283471	X	1.98	2	0	None
FBgn0283473	X	1.95	2	0	None
FBgn0283476	X	2.12	2	1	None
FBgn0283545	X	3.88	4	0	gain
FBgn0283549	X	1.1	1	0	loss
FBgn0283559	X	2.76	3	0	gain
FBgn0283637	X	0.83	1	0	loss
FBgn0283639	X	2.11	2	0	None
FBgn0283657	X	1.81	2	1	None
FBgn0283680	X	5.1	5	1	gain
FBgn0283712	X	2.92	3	0	gain
FBgn0030234	X	2.32	2	1	None
FBgn0040850	X	2.14	2	0	None
FBgn0030237	X	2.11	2	0	None
FBgn0030239	X	2.35	2	0	None
FBgn0030240	X	2.28	2	0	None
FBgn0030243	X	2.19	2	0	None
FBgn0030244	X	2.14	2	0	None
FBgn0030247	X	2.16	2	0	None
FBgn0003965	X	2.09	2	0	None
FBgn0030251	X	2.18	2	0	None
FBgn0030257	X	2.0	2	0	None
FBgn0030261	X	2.04	2	0	None
FBgn0030260	X	2.05	2	0	None
FBgn0030259	X	2.09	2	0	None
FBgn0030258	X	1.88	2	0	None
FBgn0021742	X	1.93	2	0	None
FBgn0052670	X	2.04	2	0	None
FBgn0052671	X	2.09	2	0	None
FBgn0030246	X	2.14	2	0	None
FBgn0017561	X	2.3	2	1	None
FBgn0030245	X	1.98	2	1	None
FBgn0030242	X	2.34	2	0	None
FBgn0030241	X	2.39	2	0	None
FBgn0003321	X	2.25	2	0	None
FBgn0052669	X	2.16	2	0	None
FBgn0003360	X	2.3	2	0	None
FBgn0025111	X	2.16	2	0	None
FBgn0030263	X	1.72	2	0	None
FBgn0027498	X	1.77	2	1	None
FBgn0015245	X	1.81	2	0	None
FBgn0028686	X	1.59	2	0	None
FBgn0030269	X	1.82	2	0	None
FBgn0030271	X	1.84	2	0	None
FBgn0030272	X	2.09	2	0	None
FBgn0030274	X	1.95	2	0	None
FBgn0030276	X	1.95	2	0	None
FBgn0030278	X	1.84	2	1	None
FBgn0030280	X	1.7	2	1	None
FBgn0030283	X	1.7	2	0	None
FBgn0030286	X	2.05	2	0	None
FBgn0030290	X	1.86	2	0	None
FBgn0030291	X	1.75	2	0	None
FBgn0030292	X	1.86	2	0	None
FBgn0030293	X	1.91	2	0	None
FBgn0000499	X	2.14	2	0	None
FBgn0030294	X	2.11	2	0	None
FBgn0004864	X	2.14	2	0	None
FBgn0030289	X	1.75	2	0	None
FBgn0028421	X	1.88	2	0	None
FBgn0001491	X	2.12	2	0	None
FBgn0003411	X	2.07	2	0	None
FBgn0030277	X	1.88	2	0	None
FBgn0026268	X	1.79	2	0	None
FBgn0052668	X	1.84	2	0	None
FBgn0020255	X	2.0	2	0	None
FBgn0030270	X	1.95	2	0	None
FBgn0052667	X	1.89	2	0	None
FBgn0030268	X	1.73	2	0	None
FBgn0010391	X	1.54	2	0	None
FBgn0030266	X	1.7	2	0	None
FBgn0027359	X	2.02	2	0	None
FBgn0030296	X	2.34	2	0	None
FBgn0001145	X	2.14	2	0	None
FBgn0030300	X	2.25	2	0	None
FBgn0030301	X	1.91	2	0	None
FBgn0030304	X	2.3	2	0	None
FBgn0030305	X	2.37	2	0	None
FBgn0030306	X	2.35	2	0	None
FBgn0052666	X	2.05	2	0	None
FBgn0030310	X	4.21	4	0	gain
FBgn0030311	X	4.25	4	0	gain
FBgn0030313	X	4.3	4	0	gain
FBgn0030314	X	4.04	4	0	gain
FBgn0030316	X	3.52	4	0	gain
FBgn0019660	X	3.65	4	0	gain
FBgn0002948	X	2.74	3	0	gain
FBgn0030318	X	2.18	2	0	None
FBgn0030321	X	1.93	2	1	None
FBgn0002723	X	1.81	2	1	None
FBgn0004370	X	1.66	2	0	None
FBgn0014133	X	1.77	2	0	None
FBgn0030326	X	0.9	1	0	loss
FBgn0030323	X	1.5	2	0	None
FBgn0030320	X	1.96	2	0	None
FBgn0030319	X	2.04	2	0	None
FBgn0030317	X	3.5	4	0	gain
FBgn0000618	X	3.73	4	0	gain
FBgn0027259	X	4.09	4	0	gain
FBgn0003277	X	4.3	4	0	gain
FBgn0030309	X	3.96	4	0	gain
FBgn0030307	X	2.64	3	0	gain
FBgn0030298	X	2.23	2	0	None
FBgn0045502	X	2.23	2	0	None
FBgn0030297	X	2.27	2	0	None
FBgn0030329	X	0.88	1	0	loss
FBgn0030330	X	0.8	1	0	loss
FBgn0030331	X	0.73	1	0	loss
FBgn0002577	X	1.75	2	0	None
FBgn0030334	X	2.11	2	0	None
FBgn0030339	X	1.72	2	0	None
FBgn0030343	X	1.86	2	0	None
FBgn0030345	X	1.86	2	0	None
FBgn0030347	X	1.82	2	0	None
FBgn0030350	X	1.68	2	0	None
FBgn0030351	X	1.72	2	0	None
FBgn0030352	X	1.63	2	0	None
FBgn0030360	X	1.81	2	0	None
FBgn0030362	X	1.65	2	0	None
FBgn0030361	X	1.77	2	0	None
FBgn0001083	X	1.61	2	0	None
FBgn0030359	X	1.59	2	0	None
FBgn0003865	X	1.77	2	0	None
FBgn0000808	X	1.77	2	0	None
FBgn0030358	X	1.93	2	1	None
FBgn0030357	X	1.77	2	0	None
FBgn0052660	X	1.95	2	0	None
FBgn0030356	X	1.86	2	0	None
FBgn0030354	X	1.79	2	0	None
FBgn0030349	X	1.54	2	0	None
FBgn0030348	X	1.82	2	0	None
FBgn0030346	X	1.98	2	0	None
FBgn0030344	X	1.75	2	0	None
FBgn0030342	X	1.88	2	0	None
FBgn0030341	X	1.72	2	0	None
FBgn0030340	X	1.88	2	0	None
FBgn0030338	X	1.61	2	0	None
FBgn0001218	X	1.7	2	0	None
FBgn0004511	X	2.19	2	1	None
FBgn0030332	X	2.12	2	0	None
FBgn0030328	X	0.81	1	0	loss
FBgn0030327	X	0.9	1	0	loss
FBgn0030364	X	1.04	1	0	loss
FBgn0030365	X	1.75	2	0	None
FBgn0030369	X	2.18	2	0	None
FBgn0052657	X	1.86	2	0	None
FBgn0040859	X	1.91	2	0	None
FBgn0030376	X	2.04	2	0	None
FBgn0052655	X	2.16	2	0	None
FBgn0030377	X	1.75	2	0	None
FBgn0030375	X	1.89	2	0	None
FBgn0030374	X	1.89	2	0	None
FBgn0030373	X	1.96	2	0	None
FBgn0030370	X	2.0	2	0	None
FBgn0030367	X	1.96	2	0	None
FBgn0030366	X	1.79	2	0	None
FBgn0043001	X	1.91	2	0	None
FBgn0030384	X	1.79	2	0	None
FBgn0030386	X	2.07	2	0	None
FBgn0030389	X	2.05	2	0	None
FBgn0030394	X	1.68	2	0	None
FBgn0002562	X	1.72	2	0	None
FBgn0030396	X	2.21	2	0	None
FBgn0030398	X	1.91	2	0	None
FBgn0052654	X	1.93	2	0	None
FBgn0030407	X	1.93	2	0	None
FBgn0030408	X	2.05	2	1	None
FBgn0030406	X	2.02	2	0	None
FBgn0030403	X	2.73	3	0	gain
FBgn0030400	X	2.85	3	0	gain
FBgn0030395	X	1.86	2	0	None
FBgn0030391	X	2.09	2	0	None
FBgn0030390	X	1.98	2	0	None
FBgn0052651	X	1.77	2	0	None
FBgn0030385	X	1.93	2	0	None
FBgn0030409	X	1.96	2	0	None
FBgn0030411	X	2.04	2	0	None
FBgn0030412	X	2.21	2	0	None
FBgn0015024	X	1.79	2	0	None
FBgn0030417	X	6.44	6	0	gain
FBgn0030418	X	10.34	10	0	gain
FBgn0030421	X	2.97	3	0	gain
FBgn0030425	X	3.43	3	0	gain
FBgn0030433	X	2.51	3	0	gain
FBgn0030435	X	2.71	3	0	gain
FBgn0030434	X	2.55	3	0	gain
FBgn0030432	X	2.71	3	0	gain
FBgn0030431	X	2.69	3	0	gain
FBgn0052649	X	2.65	3	0	gain
FBgn0052650	X	2.99	3	0	gain
[truncated: 15,729 more rows]
